# Supplementary material for: Extensive nuclear reprogramming and endoreduplication in mature leaf during floral induction
Source: BMC Plant Biol. 2019 Apr 11;19:135. doi: 10.1186/s12870-019-1738-6 (PMC6458719; doi:10.1186/s12870-019-1738-6)
Supplement: Supplementary file 5 — List of lncTUs. (XLSX 639 kb) [file 12870_2019_1738_MOESM5_ESM.xlsx]

## Sheet: Add File 3_lncRNA
Additional File 5. List of lncTUs
Name	Strand	Location	Lenght
LncRNA-merge_I-5054	+	chloroplast:101011..102502	1491
LncRNA-merge_I-5055	+	chloroplast:104690..107500	2810
LncRNA-merge_I-9905	-	chloroplast:131148..133958	2810
LncRNA-merge_I-9906	-	chloroplast:136146..137637	1491
LncRNA-merge_J-10271	*	Chr1:10001251..10001450	199
LncRNA-merge_J-10272	*	Chr1:10002051..10002250	319
LncRNA-merge_I-348	+	Chr1:10003149..10003540	249
LncRNA-merge_I-349	+	Chr1:10005229..10005700	272
LncRNA-merge_I-350	+	Chr1:10007520..10008087	207
LncRNA-merge_H-351	+	Chr1:10012636..10013263	209
LncRNA-merge_H-5392	-	Chr1:10014820..10015287	342
LncRNA-merge_C-352	+	Chr1:10022591..10022802	199
LncRNA-merge_H-353	+	Chr1:10027127..10027332	249
LncRNA-merge_I-5393	-	Chr1:10049484..10049857	749
LncRNA-merge_H-354	+	Chr1:10050196..10050413	349
LncRNA-merge_J-10273	*	Chr1:10065601..10065850	249
LncRNA-merge_C-355	+	Chr1:10070111..10070325	233
LncRNA-merge_AI-5394	-	Chr1:10077922..10079643	330
CHEN-AND-WU_SNOR134	+	chr1:1008591..1008734	243
PLANTDB_ATSNOR6_2	+	chr1:1009072..1009188	199
PLANTDB_ATSNOR97	+	chr1:1009248..1009355	300
LncRNA-merge_H-356	+	Chr1:10094621..10095145	209
LncRNA-merge_H-5395	-	Chr1:10094804..10095222	249
LncRNA-merge_C-5396	-	Chr1:10102103..10102424	2821
LncRNA-merge_C-5397	-	Chr1:10102617..10102915	307
LncRNA-merge_H-357	+	Chr1:10119307..10119662	260
LncRNA-merge_GH-5398	-	Chr1:10127587..10128207	204
LncRNA-merge_H-358	+	Chr1:10127744..10128056	363
LncRNA-merge_J-10274	*	Chr1:10140801..10141050	247
LncRNA-merge_J-10275	*	Chr1:10141601..10141900	468
LncRNA-merge_J-10276	*	Chr1:10143451..10143700	209
LncRNA-merge_H-359	+	Chr1:10143507..10143821	717
LncRNA-merge_J-10277	*	Chr1:10146201..10146400	499
LncRNA-merge_J-10278	*	Chr1:10165651..10165900	199
LncRNA-merge_H-5399	-	Chr1:10185306..10185650	249
LncRNA-merge_C-5400	-	Chr1:10194985..10195187	789
LncRNA-merge_I-5401	-	Chr1:10201044..10201799	240
LncRNA-merge_H-5402	-	Chr1:10204731..10205042	199
LncRNA-merge_J-10279	*	Chr1:10213501..10213750	295
LncRNA-merge_J-10280	*	Chr1:10227301..10227600	208
LncRNA-merge_J-10281	*	Chr1:10227651..10227900	199
LncRNA-merge_H-5403	-	Chr1:10232658..10232898	282
LncRNA-merge_H-5404	-	Chr1:10261884..10262101	199
LncRNA-merge_J-10282	*	Chr1:10267551..10267750	210
LncRNA-merge_AI-5405	-	Chr1:10274101..10275718	199
LncRNA-merge_C-5406	-	Chr1:10284058..10284395	400
LncRNA-merge_C-360	+	Chr1:10288894..10289148	199
LncRNA-merge_H-361	+	Chr1:10295769..10296011	258
LncRNA-merge_J-10283	*	Chr1:10296301..10296850	249
LncRNA-merge_J-9934	*	Chr1:1029951..1030650	295
PLANTDB_ATU31A	+	chr1:10300337..10300439	199
PLANTDB_ATSNOR4A	+	chr1:10300475..10300551	241
PLANTDB_ATU33A	+	chr1:10300605..10300685	422
PLANTDB_ATU51A	+	chr1:10300735..10300820	199
PLANTDB_ATU51A	+	chr1:10309119..10309204	517
LncRNA-merge_C-362	+	Chr1:10326954..10327274	510
LncRNA-merge_H-5407	-	Chr1:10328554..10329535	390
LncRNA-merge_H-363	+	Chr1:10328818..10329121	348
LncRNA-merge_H-364	+	Chr1:10342809..10343537	228
LncRNA-merge_J-10284	*	Chr1:10354451..10354700	429
LncRNA-merge_J-10285	*	Chr1:10363601..10363950	249
LncRNA-merge_J-10286	*	Chr1:10366451..10366650	1014
LncRNA-merge_H-365	+	Chr1:10366685..10367028	201
LncRNA-merge_J-10287	*	Chr1:10367301..10367550	293
LncRNA-merge_H-366	+	Chr1:10383998..10384275	450
LncRNA-merge_C-367	+	Chr1:10393063..10393474	327
LncRNA-merge_H-5408	-	Chr1:10393212..10393529	258
LncRNA-merge_H-5409	-	Chr1:10397062..10397262	226
LncRNA-merge_H-27	+	Chr1:1040256..1040507	299
LncRNA-merge_H-5410	-	Chr1:10426228..10426504	216
LncRNA-merge_AI-5411	-	Chr1:10427612..10429133	525
LncRNA-merge_H-5412	-	Chr1:10451875..10452087	349
LncRNA-merge_J-10288	*	Chr1:10473851..10474050	299
LncRNA-merge_J-10289	*	Chr1:10476501..10476700	276
LncRNA-merge_H-368	+	Chr1:10488069..10488308	303
LncRNA-merge_CH-369	+	Chr1:10489436..10490022	249
LncRNA-merge_H-5413	-	Chr1:10489781..10490022	399
LncRNA-merge_J-10290	*	Chr1:10518301..10518550	1076
LncRNA-merge_H-370	+	Chr1:10518436..10518848	393
LncRNA-merge_H-371	+	Chr1:10520256..10520472	399
LncRNA-merge_H-372	+	Chr1:10530667..10530943	257
LncRNA-merge_I-373	+	Chr1:10531830..10534842	133
LncRNA-merge_H-5414	-	Chr1:10540761..10541008	116
LncRNA-merge_C-374	+	Chr1:10550121..10550460	144
LncRNA-merge_J-10291	*	Chr1:10556401..10556600	1966
LncRNA-merge_J-10292	*	Chr1:10574001..10574200	207
LncRNA-merge_H-5415	-	Chr1:10574298..10574552	245
LncRNA-merge_J-10293	*	Chr1:10574651..10574950	510
LncRNA-merge_H-5416	-	Chr1:10576510..10576743	206
LncRNA-merge_H-375	+	Chr1:10577228..10577429	212
LncRNA-merge_H-5417	-	Chr1:10581047..10581384	249
LncRNA-merge_H-5418	-	Chr1:10590655..10590900	246
LncRNA-merge_H-5419	-	Chr1:10614423..10614886	199
LncRNA-merge_H-5420	-	Chr1:10637146..10637436	143
LncRNA-merge_H-376	+	Chr1:10648608..10649347	116
LncRNA-merge_J-10294	*	Chr1:10661601..10661800	107
LncRNA-merge_AI-377	+	Chr1:10663331..10664763	699
LncRNA-merge_H-5421	-	Chr1:10665719..10665973	251
LncRNA-merge_H-5422	-	Chr1:10667623..10668129	207
LncRNA-merge_H-378	+	Chr1:10667812..10668056	320
LncRNA-merge_I-5423	-	Chr1:10675488..10675935	199
LncRNA-merge_J-10295	*	Chr1:10677201..10677500	199
LncRNA-merge_H-5424	-	Chr1:10677328..10677671	199
LncRNA-merge_J-10296	*	Chr1:10677601..10677800	423
LncRNA-merge_J-10297	*	Chr1:10678201..10678400	199
LncRNA-merge_H-5425	-	Chr1:10678916..10679130	199
LncRNA-merge_J-10298	*	Chr1:10679201..10679450	249
LncRNA-merge_J-10299	*	Chr1:10692301..10692550	690
LncRNA-merge_H-379	+	Chr1:10692970..10693287	265
LncRNA-merge_H-5426	-	Chr1:10693080..10693364	399
LncRNA-merge_H-5427	-	Chr1:10695532..10695764	655
LncRNA-merge_J-10300	*	Chr1:10701701..10701900	299
LncRNA-merge_H-380	+	Chr1:10702121..10702396	248
LncRNA-merge_J-10301	*	Chr1:10703801..10704000	349
LncRNA-merge_J-10302	*	Chr1:10704751..10705050	199
LncRNA-merge_J-10303	*	Chr1:10707451..10707650	252
LncRNA-merge_J-10304	*	Chr1:10709351..10709550	316
LncRNA-merge_H-5428	-	Chr1:10712933..10713144	2703
LncRNA-merge_J-10305	*	Chr1:10714151..10714500	231
LncRNA-merge_I-381	+	Chr1:10723453..10725016	349
LncRNA-merge_J-10306	*	Chr1:10725351..10725550	199
LncRNA-merge_J-10307	*	Chr1:10725651..10725850	328
LncRNA-merge_H-5089	-	Chr1:1072573..1072780	249
LncRNA-merge_J-10308	*	Chr1:10726551..10726950	276
LncRNA-merge_J-10309	*	Chr1:10757151..10757350	244
LncRNA-merge_H-5429	-	Chr1:10757169..10757413	317
LncRNA-merge_C-382	+	Chr1:10758912..10759419	200
LncRNA-merge_H-5060	-	Chr1:107634..107877	270
LncRNA-merge_H-383	+	Chr1:10775822..10776027	199
LncRNA-merge_H-5430	-	Chr1:10775859..10776319	448
LncRNA-merge_J-10310	*	Chr1:10776351..10776550	326
LncRNA-merge_H-384	+	Chr1:10776989..10777449	199
LncRNA-merge_J-9914	*	Chr1:107901..108100	348
LncRNA-merge_H-5431	-	Chr1:10794067..10794357	473
LncRNA-merge_J-10311	*	Chr1:10794651..10794900	239
LncRNA-merge_H-5432	-	Chr1:10794938..10795426	1045
LncRNA-merge_H-5433	-	Chr1:10803627..10803853	224
LncRNA-merge_H-5434	-	Chr1:10814089..10814376	298
LncRNA-merge_C-385	+	Chr1:10840222..10840545	646
LncRNA-merge_H-28	+	Chr1:1085142..1085462	299
LncRNA-merge_H-386	+	Chr1:10853448..10853776	249
LncRNA-merge_H-387	+	Chr1:10866170..10866478	249
LncRNA-merge_H-388	+	Chr1:10874496..10874805	1322
LncRNA-merge_J-10312	*	Chr1:10874651..10874850	676
LncRNA-merge_J-10313	*	Chr1:10891151..10891400	293
LncRNA-merge_J-10314	*	Chr1:10910501..10910750	221
LncRNA-merge_H-389	+	Chr1:10911280..10911492	249
LncRNA-merge_H-5435	-	Chr1:10912377..10912617	368
LncRNA-merge_H-5436	-	Chr1:10921834..10922072	199
LncRNA-merge_FH-5437	-	Chr1:10928004..10928930	509
LncRNA-merge_H-390	+	Chr1:10928658..10928968	350
LncRNA-merge_J-10315	*	Chr1:10950651..10950850	249
LncRNA-merge_J-10316	*	Chr1:10951101..10951500	671
LncRNA-merge_J-10317	*	Chr1:10952501..10952850	294
LncRNA-merge_J-10318	*	Chr1:10953101..10953300	212
LncRNA-merge_H-391	+	Chr1:10954287..10954711	319
LncRNA-merge_J-10319	*	Chr1:10954551..10954750	238
LncRNA-merge_J-10320	*	Chr1:10964001..10964450	451
LncRNA-merge_H-392	+	Chr1:10964004..10964320	216
LncRNA-merge_I-393	+	Chr1:10966906..10968878	199
LncRNA-merge_D-10321	*	Chr1:10970415..10971578	199
LncRNA-merge_J-10322	*	Chr1:10977401..10977650	312
LncRNA-merge_H-394	+	Chr1:10981461..10981784	312
LncRNA-merge_H-395	+	Chr1:10983817..10984275	199
LncRNA-merge_J-10323	*	Chr1:10984201..10984400	490
LncRNA-merge_H-5438	-	Chr1:10984466..10984739	479
LncRNA-merge_H-5439	-	Chr1:11008741..11009132	199
LncRNA-merge_J-10324	*	Chr1:11012801..11013100	199
LncRNA-merge_H-5440	-	Chr1:11013510..11013942	745
LncRNA-merge_H-396	+	Chr1:11016491..11016886	199
LncRNA-merge_I-5441	-	Chr1:11026337..11026784	1288
LncRNA-merge_H-5442	-	Chr1:11026998..11027230	504
LncRNA-merge_C-5443	-	Chr1:11027678..11028013	249
LncRNA-merge_H-5444	-	Chr1:11030310..11030515	207
LncRNA-merge_H-397	+	Chr1:11030702..11031023	329
LncRNA-merge_H-398	+	Chr1:11032357..11032898	262
LncRNA-merge_H-5445	-	Chr1:11033638..11033988	199
LncRNA-merge_J-9935	*	Chr1:1103451..1103650	604
LncRNA-merge_H-399	+	Chr1:11046415..11046644	304
LncRNA-merge_I-5446	-	Chr1:11048255..11048552	249
LncRNA-merge_H-5447	-	Chr1:11061424..11061700	249
LncRNA-merge_J-10325	*	Chr1:11062151..11062400	350
LncRNA-merge_J-10326	*	Chr1:11062851..11063100	942
LncRNA-merge_J-10327	*	Chr1:11063651..11063850	247
LncRNA-merge_J-10328	*	Chr1:11074851..11075050	199
LncRNA-merge_H-5448	-	Chr1:11082983..11083229	470
LncRNA-merge_J-10329	*	Chr1:11083151..11083350	242
LncRNA-merge_I-400	+	Chr1:11089490..11089925	199
LncRNA-merge_H-1	+	Chr1:11100..11372	325
LncRNA-merge_H-401	+	Chr1:11101301..11101590	2719
LncRNA-merge_J-10330	*	Chr1:11101901..11102100	274
LncRNA-merge_H-5449	-	Chr1:11102313..11102804	203
LncRNA-merge_J-10331	*	Chr1:11109101..11109300	199
LncRNA-merge_J-10332	*	Chr1:11109351..11109700	2092
LncRNA-merge_H-5450	-	Chr1:11109766..11110108	459
LncRNA-merge_J-10333	*	Chr1:11112601..11112850	291
LncRNA-merge_J-10334	*	Chr1:11117001..11117250	314
LncRNA-merge_H-5451	-	Chr1:11126635..11126872	308
LncRNA-merge_I-402	+	Chr1:11130615..11130981	249
LncRNA-merge_H-403	+	Chr1:11131026..11131432	83
LncRNA-merge_H-5452	-	Chr1:11136186..11136397	249
LncRNA-merge_I-404	+	Chr1:11137364..11138969	83
LncRNA-merge_J-10335	*	Chr1:11138201..11138600	457
LncRNA-merge_J-10336	*	Chr1:11138801..11139000	199
LncRNA-merge_J-10337	*	Chr1:11139051..11139700	85
LncRNA-merge_H-5453	-	Chr1:11139771..11140052	230
LncRNA-merge_H-5454	-	Chr1:11169461..11169805	206
LncRNA-merge_H-405	+	Chr1:11169644..11170059	362
LncRNA-merge_J-10338	*	Chr1:11170401..11170600	249
LncRNA-merge_C-406	+	Chr1:11170864..11171108	2193
LncRNA-merge_A-407	+	Chr1:11171224..11171835	249
LncRNA-merge_J-10339	*	Chr1:11179201..11179400	797
LncRNA-merge_I-5455	-	Chr1:11179997..11180462	428
LncRNA-merge_J-10340	*	Chr1:11185901..11186100	275
LncRNA-merge_H-408	+	Chr1:11197611..11198128	214
LncRNA-merge_H-5456	-	Chr1:11202322..11202625	199
LncRNA-merge_H-409	+	Chr1:11202863..11203073	234
LncRNA-merge_H-410	+	Chr1:11204686..11204904	690
LncRNA-merge_J-10341	*	Chr1:11206651..11206900	557
LncRNA-merge_H-411	+	Chr1:11223419..11223895	349
LncRNA-merge_H-412	+	Chr1:11226481..11226692	199
LncRNA-merge_H-413	+	Chr1:11227607..11227925	315
LncRNA-merge_I-414	+	Chr1:11228987..11229990	311
LncRNA-merge_C-415	+	Chr1:11239641..11240084	682
LncRNA-merge_H-416	+	Chr1:11241228..11241474	580
LncRNA-merge_AI-417	+	Chr1:11271743..11273075	267
LncRNA-merge_H-5457	-	Chr1:11286074..11286314	551
LncRNA-merge_H-418	+	Chr1:11286290..11286537	421
LncRNA-merge_H-5458	-	Chr1:11299733..11300286	627
LncRNA-merge_J-10342	*	Chr1:11300201..11300450	249
LncRNA-merge_H-5459	-	Chr1:11300617..11300966	249
LncRNA-merge_H-419	+	Chr1:11300692..11301038	239
LncRNA-merge_J-9936	*	Chr1:1131001..1131200	1895
LncRNA-merge_C-420	+	Chr1:11312717..11313006	249
LncRNA-merge_J-9937	*	Chr1:1132051..1132250	590
LncRNA-merge_H-29	+	Chr1:1132349..1132772	930
LncRNA-merge_J-9938	*	Chr1:1132901..1133100	249
LncRNA-merge_J-9939	*	Chr1:1133151..1133350	398
LncRNA-merge_J-9940	*	Chr1:1133401..1133650	429
LncRNA-merge_H-5090	-	Chr1:1134307..1134997	252
LncRNA-merge_H-30	+	Chr1:1134522..1134787	207
LncRNA-merge_H-5460	-	Chr1:11348744..11349142	385
LncRNA-merge_J-9941	*	Chr1:1135051..1135450	199
LncRNA-merge_J-10343	*	Chr1:11380351..11380600	2802
LncRNA-merge_J-10344	*	Chr1:11388651..11389250	199
LncRNA-merge_J-10345	*	Chr1:11390401..11390650	233
LncRNA-merge_J-10346	*	Chr1:11428951..11429250	203
LncRNA-merge_H-5461	-	Chr1:11429046..11429342	228
LncRNA-merge_H-5462	-	Chr1:11429972..11430214	419
LncRNA-merge_J-10347	*	Chr1:11441301..11441500	234
LncRNA-merge_H-5463	-	Chr1:11444803..11445199	391
LncRNA-merge_C-421	+	Chr1:11453601..11455347	209
LncRNA-merge_I-422	+	Chr1:11457876..11458134	199
LncRNA-merge_AI-423	+	Chr1:11469481..11470010	199
LncRNA-merge_EFGH-5464	-	Chr1:11471860..11472795	199
LncRNA-merge_DJ-10348	*	Chr1:11471918..11472850	429
LncRNA-merge_CFG-424	+	Chr1:11472045..11472784	365
LncRNA-merge_H-5465	-	Chr1:11473108..11473354	275
LncRNA-merge_J-10349	*	Chr1:11473651..11473900	199
LncRNA-merge_J-10350	*	Chr1:11474551..11474750	199
LncRNA-merge_AI-31	+	Chr1:1147780..1148435	619
LncRNA-merge_H-425	+	Chr1:11478514..11478721	1056
LncRNA-merge_H-5466	-	Chr1:11483459..11483671	260
LncRNA-merge_H-426	+	Chr1:11485182..11485488	320
LncRNA-merge_J-10351	*	Chr1:11487051..11487400	429
LncRNA-merge_J-10352	*	Chr1:11494151..11494350	449
LncRNA-merge_J-10353	*	Chr1:11494551..11494800	204
LncRNA-merge_H-5467	-	Chr1:11494802..11495042	696
LncRNA-merge_H-5468	-	Chr1:11495822..11496107	1302
LncRNA-merge_H-427	+	Chr1:11497401..11497896	615
LncRNA-merge_J-10354	*	Chr1:11497851..11498100	412
LncRNA-merge_H-5469	-	Chr1:11498281..11498595	245
LncRNA-merge_H-428	+	Chr1:11498428..11498711	241
LncRNA-merge_H-429	+	Chr1:11499281..11499519	403
LncRNA-merge_J-9907	*	Chr1:1151..1350	349
LncRNA-merge_C-5470	-	Chr1:11515582..11515923	199
LncRNA-merge_J-10355	*	Chr1:11545101..11545300	303
LncRNA-merge_H-5471	-	Chr1:11549722..11550034	264
LncRNA-merge_H-5472	-	Chr1:11573507..11573754	252
LncRNA-merge_AI-430	+	Chr1:11578505..11580547	260
LncRNA-merge_C-5473	-	Chr1:11581395..11581702	200
LncRNA-merge_H-5474	-	Chr1:11585832..11586084	384
LncRNA-merge_H-431	+	Chr1:11590787..11591045	267
LncRNA-merge_H-432	+	Chr1:11598338..11598718	299
LncRNA-merge_J-10356	*	Chr1:11598851..11599050	280
LncRNA-merge_H-433	+	Chr1:11599135..11599341	199
LncRNA-merge_H-434	+	Chr1:11601120..11601334	267
LncRNA-merge_H-435	+	Chr1:11625012..11625223	249
LncRNA-merge_H-5475	-	Chr1:11633188..11633391	316
LncRNA-merge_J-10357	*	Chr1:11638151..11638350	302
LncRNA-merge_J-10358	*	Chr1:11670751..11670950	281
LncRNA-merge_J-10359	*	Chr1:11671201..11671550	291
LncRNA-merge_H-5476	-	Chr1:11672236..11672483	603
LncRNA-merge_H-5477	-	Chr1:11678678..11678929	296
PLANTDB_ATSNOR14_2	+	chr1:11684890..11684974	199
CHEN-AND-WU_SNOR86_2	+	chr1:11685215..11685356	414
LncRNA-merge_H-436	+	Chr1:11686327..11686618	299
LncRNA-merge_J-10360	*	Chr1:11686501..11686850	327
LncRNA-merge_I-437	+	Chr1:11688128..11688707	339
LncRNA-merge_J-9942	*	Chr1:1169801..1170100	349
LncRNA-merge_H-5478	-	Chr1:11698404..11698857	405
LncRNA-merge_H-5091	-	Chr1:1170016..1170264	333
LncRNA-merge_H-438	+	Chr1:11709818..11710074	271
LncRNA-merge_H-5479	-	Chr1:11709974..11710252	251
LncRNA-merge_J-9943	*	Chr1:1171301..1171650	289
LncRNA-merge_J-9944	*	Chr1:1171801..1172000	455
LncRNA-merge_H-5480	-	Chr1:11724535..11724734	577
LncRNA-merge_H-439	+	Chr1:11728775..11728986	199
LncRNA-merge_J-10361	*	Chr1:11755251..11755650	246
LncRNA-merge_H-440	+	Chr1:11755707..11755945	481
LncRNA-merge_J-10362	*	Chr1:11755901..11756200	199
LncRNA-merge_J-10363	*	Chr1:11770951..11771250	344
LncRNA-merge_CH-5481	-	Chr1:11777974..11778712	199
LncRNA-merge_CH-441	+	Chr1:11778546..11781965	202
LncRNA-merge_H-5482	-	Chr1:11779271..11779894	242
LncRNA-merge_D-10364	*	Chr1:11781035..11781539	208
LncRNA-merge_H-32	+	Chr1:1178924..1179176	199
LncRNA-merge_J-10365	*	Chr1:11801801..11802000	798
LncRNA-merge_J-10366	*	Chr1:11805251..11805450	526
LncRNA-merge_J-10367	*	Chr1:11807201..11807400	279
LncRNA-merge_H-5483	-	Chr1:11808200..11808450	199
LncRNA-merge_H-442	+	Chr1:11808426..11808640	231
LncRNA-merge_H-5484	-	Chr1:11813291..11813591	216
LncRNA-merge_H-443	+	Chr1:11815030..11815244	402
LncRNA-merge_I-444	+	Chr1:11818033..11818279	241
LncRNA-merge_J-10368	*	Chr1:11819001..11819300	249
LncRNA-merge_H-445	+	Chr1:11823212..11823461	199
LncRNA-merge_H-446	+	Chr1:11825834..11826048	349
LncRNA-merge_H-5485	-	Chr1:11830680..11831444	281
LncRNA-merge_I-5486	-	Chr1:11834021..11834226	399
LncRNA-merge_H-5487	-	Chr1:11837595..11837925	249
LncRNA-merge_J-10369	*	Chr1:11837951..11838200	339
LncRNA-merge_J-10370	*	Chr1:11843901..11844150	349
LncRNA-merge_H-33	+	Chr1:1184638..1184954	203
LncRNA-merge_H-447	+	Chr1:11856585..11856943	1756
LncRNA-merge_H-5488	-	Chr1:11856654..11856873	1069
LncRNA-merge_H-448	+	Chr1:11863389..11863654	349
LncRNA-merge_J-10371	*	Chr1:11867451..11867800	199
LncRNA-merge_H-5489	-	Chr1:11867859..11868110	535
LncRNA-merge_H-449	+	Chr1:11873273..11873480	252
LncRNA-merge_I-450	+	Chr1:11888388..11890377	249
LncRNA-merge_J-10372	*	Chr1:11909851..11910100	303
LncRNA-merge_J-10373	*	Chr1:11924501..11924800	235
LncRNA-merge_H-5490	-	Chr1:11927721..11928216	240
LncRNA-merge_H-451	+	Chr1:11927898..11928260	302
LncRNA-merge_C-452	+	Chr1:11932769..11933029	199
LncRNA-merge_J-10374	*	Chr1:11935351..11935550	276
LncRNA-merge_J-10375	*	Chr1:11936651..11936950	1053
LncRNA-merge_AI-34	+	Chr1:1194186..1196889	199
LncRNA-merge_H-5491	-	Chr1:11944774..11944982	199
LncRNA-merge_H-453	+	Chr1:11952469..11952777	205
LncRNA-merge_I-454	+	Chr1:11957459..11957730	593
LncRNA-merge_H-5492	-	Chr1:11961553..11961752	449
LncRNA-merge_H-455	+	Chr1:11979122..11979368	294
LncRNA-merge_J-10376	*	Chr1:12014451..12014650	277
LncRNA-merge_H-456	+	Chr1:12014968..12015201	242
LncRNA-merge_I-457	+	Chr1:12018682..12019195	467
LncRNA-merge_I-458	+	Chr1:12024805..12025328	249
LncRNA-merge_I-459	+	Chr1:12030584..12030892	203
LncRNA-merge_I-5493	-	Chr1:12033886..12034755	199
LncRNA-merge_CH-460	+	Chr1:12036982..12037441	236
LncRNA-merge_H-5494	-	Chr1:12037269..12037653	397
LncRNA-merge_I-461	+	Chr1:12041778..12044690	199
LncRNA-merge_J-10377	*	Chr1:12050601..12050800	203
LncRNA-merge_H-462	+	Chr1:12054867..12055189	206
LncRNA-merge_J-10378	*	Chr1:12055651..12055900	310
LncRNA-merge_J-10379	*	Chr1:12055951..12056150	249
LncRNA-merge_H-5495	-	Chr1:12060680..12060934	240
LncRNA-merge_H-5496	-	Chr1:12071627..12071990	503
LncRNA-merge_H-463	+	Chr1:12077660..12077945	237
LncRNA-merge_I-5497	-	Chr1:12080512..12080824	549
KIM-ET-AL_ATSNOR43_10	+	chr1:12083949..12084034	249
KIM-ET-AL_ATSNOR43_9	-	chr1:12097170..12097255	199
LncRNA-merge_I-5498	-	Chr1:12099095..12099378	299
LncRNA-merge_I-5092	-	Chr1:1210318..1210549	280
LncRNA-merge_AI-464	+	Chr1:12118991..12126593	442
LncRNA-merge_H-465	+	Chr1:12133573..12134068	249
LncRNA-merge_H-5499	-	Chr1:12133609..12133892	299
LncRNA-merge_H-5500	-	Chr1:12134044..12134275	249
LncRNA-merge_H-5501	-	Chr1:12138524..12138762	257
LncRNA-merge_H-5502	-	Chr1:12165367..12165686	342
LncRNA-merge_I-5503	-	Chr1:12166397..12166621	226
LncRNA-merge_H-5504	-	Chr1:12167626..12167904	249
LncRNA-merge_H-5505	-	Chr1:12168257..12168471	347
LncRNA-merge_I-5506	-	Chr1:12173001..12174499	522
LncRNA-merge_H-5507	-	Chr1:12184199..12184398	305
LncRNA-merge_AI-5508	-	Chr1:12193324..12194374	2159
LncRNA-merge_H-5509	-	Chr1:12195425..12195676	382
LncRNA-merge_H-466	+	Chr1:12199358..12199789	299
LncRNA-merge_CG-5510	-	Chr1:12199501..12200816	199
LncRNA-merge_H-467	+	Chr1:12200426..12200747	249
LncRNA-merge_J-10380	*	Chr1:12217301..12218000	249
LncRNA-merge_H-5511	-	Chr1:12217891..12218338	238
LncRNA-merge_H-5512	-	Chr1:12225028..12225490	429
LncRNA-merge_H-468	+	Chr1:12226152..12226355	354
LncRNA-merge_I-5513	-	Chr1:12230179..12230430	248
LncRNA-merge_I-469	+	Chr1:12231683..12232532	221
LncRNA-merge_H-5514	-	Chr1:12232826..12233098	217
LncRNA-merge_H-470	+	Chr1:12233005..12233266	1623
LncRNA-merge_H-5515	-	Chr1:12236686..12236997	416
LncRNA-merge_H-471	+	Chr1:12236867..12237079	199
LncRNA-merge_J-10381	*	Chr1:12239451..12239750	475
LncRNA-merge_C-472	+	Chr1:12248777..12249200	261
LncRNA-merge_J-9945	*	Chr1:1225251..1225600	321
LncRNA-merge_C-473	+	Chr1:12254317..12254835	199
LncRNA-merge_I-5516	-	Chr1:12255359..12256256	249
LncRNA-merge_J-9946	*	Chr1:1225651..1225850	249
LncRNA-merge_I-474	+	Chr1:12281846..12282297	282
LncRNA-merge_H-5517	-	Chr1:12297237..12297525	199
LncRNA-merge_H-5518	-	Chr1:12308036..12308283	405
LncRNA-merge_H-5519	-	Chr1:12316679..12317006	199
LncRNA-merge_C-475	+	Chr1:12340286..12340567	268
LncRNA-merge_H-5520	-	Chr1:12341335..12341701	258
LncRNA-merge_J-10382	*	Chr1:12342401..12342650	299
LncRNA-merge_H-5521	-	Chr1:12343791..12344048	299
LncRNA-merge_H-476	+	Chr1:12361352..12361763	199
LncRNA-merge_H-477	+	Chr1:12381196..12381406	349
LncRNA-merge_H-478	+	Chr1:12381939..12382144	199
LncRNA-merge_C-5522	-	Chr1:12382259..12382884	269
LncRNA-merge_CH-5523	-	Chr1:12383182..12384244	299
LncRNA-merge_H-479	+	Chr1:12384321..12385041	253
LncRNA-merge_C-5524	-	Chr1:12384651..12385315	199
LncRNA-merge_I-480	+	Chr1:12386218..12387342	199
LncRNA-merge_H-5525	-	Chr1:12423731..12424138	285
LncRNA-merge_H-481	+	Chr1:12423802..12424138	599
LncRNA-merge_C-5093	-	Chr1:1242835..1243163	249
LncRNA-merge_C-5526	-	Chr1:12437742..12437943	399
LncRNA-merge_DJ-10383	*	Chr1:12447301..12447799	199
LncRNA-merge_I-5527	-	Chr1:12466961..12467841	199
LncRNA-merge_J-10384	*	Chr1:12478501..12478750	331
LncRNA-merge_H-482	+	Chr1:12479005..12479329	248
LncRNA-merge_I-5528	-	Chr1:12483163..12483634	199
LncRNA-merge_J-10385	*	Chr1:12484951..12485300	687
LncRNA-merge_J-9947	*	Chr1:1249451..1249700	208
LncRNA-merge_I-5529	-	Chr1:12495725..12496038	199
LncRNA-merge_H-483	+	Chr1:12497487..12497804	206
LncRNA-merge_H-484	+	Chr1:12512324..12512684	652
LncRNA-merge_C-485	+	Chr1:12516156..12516523	209
LncRNA-merge_C-5530	-	Chr1:12548482..12548701	267
LncRNA-merge_H-5531	-	Chr1:12559663..12559978	249
LncRNA-merge_AI-5532	-	Chr1:12560459..12561315	323
LncRNA-merge_H-5533	-	Chr1:12568991..12569263	667
LncRNA-merge_C-486	+	Chr1:12573889..12574193	218
LncRNA-merge_AI-487	+	Chr1:12582121..12582721	249
LncRNA-merge_CG-488	+	Chr1:12600503..12601278	384
LncRNA-merge_H-5534	-	Chr1:12601013..12601360	248
LncRNA-merge_J-10386	*	Chr1:12602201..12602550	199
LncRNA-merge_H-5535	-	Chr1:12602897..12603141	349
LncRNA-merge_C-5536	-	Chr1:12605000..12605420	245
LncRNA-merge_H-5537	-	Chr1:12643647..12643882	249
LncRNA-merge_H-489	+	Chr1:12643680..12643997	249
LncRNA-merge_H-5538	-	Chr1:12691551..12692184	199
LncRNA-merge_H-5539	-	Chr1:12698411..12699236	206
LncRNA-merge_H-490	+	Chr1:12704298..12704539	199
LncRNA-merge_H-491	+	Chr1:12706695..12706939	249
LncRNA-merge_H-5540	-	Chr1:12707531..12707881	249
LncRNA-merge_I-492	+	Chr1:12711180..12711455	349
LncRNA-merge_H-493	+	Chr1:12712544..12713139	257
LncRNA-merge_H-5541	-	Chr1:12712646..12713037	208
LncRNA-merge_I-494	+	Chr1:12713189..12713570	379
LncRNA-merge_I-5542	-	Chr1:12719356..12719887	302
LncRNA-merge_H-5543	-	Chr1:12741261..12741565	325
LncRNA-merge_H-495	+	Chr1:12741852..12742098	399
LncRNA-merge_AI-496	+	Chr1:12751267..12752617	299
LncRNA-merge_H-497	+	Chr1:12767250..12767754	558
LncRNA-merge_I-498	+	Chr1:12771927..12772219	315
LncRNA-merge_I-499	+	Chr1:12775341..12775633	199
LncRNA-merge_I-500	+	Chr1:12778755..12779047	338
LncRNA-merge_I-501	+	Chr1:12782170..12782462	283
LncRNA-merge_I-502	+	Chr1:12785580..12785872	349
LncRNA-merge_I-503	+	Chr1:12788994..12789286	199
LncRNA-merge_I-504	+	Chr1:12792408..12792700	199
LncRNA-merge_I-505	+	Chr1:12795823..12796115	248
LncRNA-merge_H-5544	-	Chr1:12812618..12812919	506
LncRNA-merge_H-506	+	Chr1:12817167..12817382	214
LncRNA-merge_H-5545	-	Chr1:12817208..12817524	363
LncRNA-merge_I-5546	-	Chr1:12840227..12841118	199
LncRNA-merge_C-507	+	Chr1:12841023..12841414	684
LncRNA-merge_C-508	+	Chr1:12841590..12841813	349
LncRNA-merge_I-5547	-	Chr1:12846096..12846425	236
LncRNA-merge_I-509	+	Chr1:12848821..12849507	249
LncRNA-merge_J-10387	*	Chr1:12851201..12851400	322
LncRNA-merge_C-5548	-	Chr1:12860476..12860849	403
LncRNA-merge_H-510	+	Chr1:12863285..12863496	311
LncRNA-merge_H-5549	-	Chr1:12863584..12863801	321
LncRNA-merge_J-10388	*	Chr1:12869851..12870050	249
LncRNA-merge_H-5094	-	Chr1:1287406..1287682	383
LncRNA-merge_J-10389	*	Chr1:12880301..12880500	390
LncRNA-merge_CH-5550	-	Chr1:12880529..12880824	200
LncRNA-merge_H-511	+	Chr1:12883422..12883699	264
LncRNA-merge_J-10390	*	Chr1:12883501..12883700	306
LncRNA-merge_I-5551	-	Chr1:12885605..12886983	249
LncRNA-merge_H-512	+	Chr1:12887308..12887610	199
LncRNA-merge_H-5552	-	Chr1:12887518..12887969	247
LncRNA-merge_H-513	+	Chr1:12889302..12889688	250
LncRNA-merge_I-5553	-	Chr1:12893338..12893747	348
LncRNA-merge_H-5554	-	Chr1:12901737..12902013	517
LncRNA-merge_H-5555	-	Chr1:12902993..12903259	199
LncRNA-merge_H-5556	-	Chr1:12905354..12905844	379
LncRNA-merge_H-514	+	Chr1:12907869..12908342	249
LncRNA-merge_F-5557	-	Chr1:12907898..12908347	311
LncRNA-merge_J-10391	*	Chr1:12916201..12916450	199
LncRNA-merge_CE-5558	-	Chr1:12922751..12923337	207
LncRNA-merge_H-515	+	Chr1:12923004..12923585	199
LncRNA-merge_CF-5559	-	Chr1:12923920..12924953	349
LncRNA-merge_H-5560	-	Chr1:12934857..12935195	609
LncRNA-merge_H-5561	-	Chr1:12939070..12939354	203
LncRNA-merge_J-10392	*	Chr1:12941901..12942100	399
LncRNA-merge_J-10393	*	Chr1:12955151..12955450	496
LncRNA-merge_H-516	+	Chr1:12972057..12972304	359
LncRNA-merge_H-5562	-	Chr1:12972131..12972468	1004
LncRNA-merge_H-5563	-	Chr1:12986719..12987066	981
LncRNA-merge_I-517	+	Chr1:12990112..12990867	286
LncRNA-merge_FGH-5564	-	Chr1:12995383..12996713	249
LncRNA-merge_H-35	+	Chr1:1299552..1299796	199
LncRNA-merge_H-5565	-	Chr1:12997993..12998435	542
LncRNA-merge_H-5566	-	Chr1:13005337..13005642	529
LncRNA-merge_H-518	+	Chr1:13014804..13015107	401
LncRNA-merge_H-5567	-	Chr1:13014883..13015253	1209
LncRNA-merge_J-10394	*	Chr1:13025451..13025650	531
LncRNA-merge_H-5568	-	Chr1:13029306..13029608	312
LncRNA-merge_H-519	+	Chr1:13029448..13029816	292
LncRNA-merge_I-5569	-	Chr1:13037409..13038752	393
LncRNA-merge_H-5570	-	Chr1:13042972..13043377	249
LncRNA-merge_I-520	+	Chr1:13046926..13047661	299
LncRNA-merge_I-5571	-	Chr1:13055397..13056364	199
LncRNA-merge_I-521	+	Chr1:13076844..13077489	199
LncRNA-merge_I-522	+	Chr1:13098265..13102245	199
LncRNA-merge_H-5572	-	Chr1:13107633..13108236	1660
LncRNA-merge_AI-5573	-	Chr1:13110516..13112832	199
LncRNA-merge_J-10395	*	Chr1:13118301..13118500	957
LncRNA-merge_I-5574	-	Chr1:13119618..13120439	214
LncRNA-merge_J-10396	*	Chr1:13120451..13120650	242
LncRNA-merge_J-10397	*	Chr1:13140451..13140650	249
LncRNA-merge_I-523	+	Chr1:13145642..13146693	602
LncRNA-merge_J-10398	*	Chr1:13147251..13147450	396
LncRNA-merge_H-5575	-	Chr1:13154300..13154647	402
LncRNA-merge_H-524	+	Chr1:13167732..13168082	199
LncRNA-merge_D-10399	*	Chr1:13167848..13168651	204
LncRNA-merge_I-5576	-	Chr1:13199231..13199771	351
LncRNA-merge_I-525	+	Chr1:13214129..13215116	454
LncRNA-merge_I-526	+	Chr1:13216615..13217251	249
LncRNA-merge_H-527	+	Chr1:13218165..13218431	250
LncRNA-merge_J-10400	*	Chr1:13219051..13219500	244
LncRNA-merge_J-10401	*	Chr1:13230451..13230650	199
LncRNA-merge_H-528	+	Chr1:13235885..13236094	244
LncRNA-merge_C-529	+	Chr1:13239632..13240153	244
LncRNA-merge_J-10402	*	Chr1:13241651..13241900	259
LncRNA-merge_I-530	+	Chr1:13242544..13244065	215
LncRNA-merge_J-10403	*	Chr1:13244601..13244800	450
LncRNA-merge_I-5577	-	Chr1:13248053..13249824	291
LncRNA-merge_H-531	+	Chr1:13250535..13250970	1273
LncRNA-merge_J-10404	*	Chr1:13251151..13251350	199
LncRNA-merge_H-532	+	Chr1:13255690..13255897	254
LncRNA-merge_D-10405	*	Chr1:13281161..13282061	518
LncRNA-merge_FG-5578	-	Chr1:13281190..13283245	222
LncRNA-merge_H-5579	-	Chr1:13288579..13289034	304
LncRNA-merge_J-10406	*	Chr1:13289051..13289250	265
LncRNA-merge_H-5580	-	Chr1:13289950..13290273	1370
LncRNA-merge_H-533	+	Chr1:13291822..13292047	1045
LncRNA-merge_J-10407	*	Chr1:13303601..13304050	512
LncRNA-merge_H-534	+	Chr1:13306659..13307230	349
LncRNA-merge_J-10408	*	Chr1:13310051..13310350	222
LncRNA-merge_J-10409	*	Chr1:13312651..13312950	213
LncRNA-merge_H-535	+	Chr1:13314706..13314965	215
LncRNA-merge_H-536	+	Chr1:13318400..13318604	199
LncRNA-merge_J-10410	*	Chr1:13320201..13320400	219
LncRNA-merge_H-537	+	Chr1:13320656..13320875	1353
LncRNA-merge_J-10411	*	Chr1:13324351..13324650	3626
LncRNA-merge_I-538	+	Chr1:13324969..13329493	404
LncRNA-merge_H-36	+	Chr1:1333695..1334012	298
LncRNA-merge_J-10412	*	Chr1:13350001..13350200	199
LncRNA-merge_H-539	+	Chr1:13350459..13350731	262
LncRNA-merge_H-5581	-	Chr1:13350494..13351130	279
LncRNA-merge_J-10413	*	Chr1:13351201..13351450	1024
LncRNA-merge_H-5582	-	Chr1:13353180..13353383	284
LncRNA-merge_H-540	+	Chr1:13360073..13360284	377
LncRNA-merge_H-541	+	Chr1:13361582..13361781	224
LncRNA-merge_I-542	+	Chr1:13384660..13385740	359
LncRNA-merge_I-543	+	Chr1:13397663..13403558	420
LncRNA-merge_J-10414	*	Chr1:13415851..13416050	262
LncRNA-merge_I-5583	-	Chr1:13418826..13421119	199
LncRNA-merge_H-544	+	Chr1:13424975..13425401	201
LncRNA-merge_H-545	+	Chr1:13434823..13435127	199
LncRNA-merge_C-546	+	Chr1:13435497..13435856	265
LncRNA-merge_C-5584	-	Chr1:13447557..13447822	349
LncRNA-merge_C-547	+	Chr1:13456284..13456618	206
LncRNA-merge_J-10415	*	Chr1:13462401..13462600	234
LncRNA-merge_J-10416	*	Chr1:13463751..13463950	199
LncRNA-merge_H-548	+	Chr1:13464287..13464526	432
LncRNA-merge_H-549	+	Chr1:13470979..13471202	314
LncRNA-merge_H-5585	-	Chr1:13471046..13471267	249
LncRNA-merge_J-10417	*	Chr1:13471751..13471950	225
LncRNA-merge_H-5586	-	Chr1:13472392..13472788	567
LncRNA-merge_H-550	+	Chr1:13477921..13478204	362
LncRNA-merge_J-10418	*	Chr1:13498601..13498800	299
LncRNA-merge_I-551	+	Chr1:13499041..13500993	936
LncRNA-merge_H-552	+	Chr1:13501085..13502283	280
LncRNA-merge_J-10419	*	Chr1:13502351..13502550	318
LncRNA-merge_J-10420	*	Chr1:13503351..13503600	273
LncRNA-merge_C-553	+	Chr1:13514959..13515547	400
LncRNA-merge_I-5587	-	Chr1:13524939..13527049	283
LncRNA-merge_H-5588	-	Chr1:13559266..13559709	398
LncRNA-merge_H-5589	-	Chr1:13564943..13565216	578
LncRNA-merge_H-554	+	Chr1:13568574..13569313	217
LncRNA-merge_H-5061	-	Chr1:135708..136008	257
LncRNA-merge_I-5590	-	Chr1:13574381..13576085	299
LncRNA-merge_C-555	+	Chr1:13576005..13576397	199
LncRNA-merge_H-556	+	Chr1:13584069..13584383	1835
LncRNA-merge_J-10421	*	Chr1:13587801..13588000	277
LncRNA-merge_J-10422	*	Chr1:13590201..13590450	311
LncRNA-merge_C-37	+	Chr1:1359464..1359664	606
LncRNA-merge_I-5591	-	Chr1:13601055..13601579	642
LncRNA-merge_C-557	+	Chr1:13605517..13605813	1309
LncRNA-merge_I-558	+	Chr1:13606639..13607930	203
LncRNA-merge_H-559	+	Chr1:13608849..13609165	199
LncRNA-merge_H-560	+	Chr1:13624560..13624769	207
LncRNA-merge_H-5592	-	Chr1:13633839..13634311	199
LncRNA-merge_H-561	+	Chr1:13634945..13635258	334
LncRNA-merge_H-562	+	Chr1:13635672..13636083	2567
LncRNA-merge_I-5593	-	Chr1:13643130..13644547	327
LncRNA-merge_C-5594	-	Chr1:13653792..13654066	399
LncRNA-merge_H-563	+	Chr1:13656989..13657235	199
LncRNA-merge_H-5595	-	Chr1:13657061..13657390	199
LncRNA-merge_H-564	+	Chr1:13658147..13658806	249
LncRNA-merge_I-5596	-	Chr1:13677205..13680593	199
LncRNA-merge_H-5597	-	Chr1:13681482..13681762	199
LncRNA-merge_J-10423	*	Chr1:13688301..13688550	231
LncRNA-merge_J-10424	*	Chr1:13699151..13699350	246
LncRNA-merge_I-565	+	Chr1:13711162..13711683	499
LncRNA-merge_H-566	+	Chr1:13718587..13719024	521
LncRNA-merge_J-10425	*	Chr1:13728201..13728400	968
LncRNA-merge_I-5598	-	Chr1:13728577..13729561	199
LncRNA-merge_I-567	+	Chr1:13732951..13734576	199
LncRNA-merge_I-568	+	Chr1:13743573..13745382	308
LncRNA-merge_H-569	+	Chr1:13746128..13746357	208
LncRNA-merge_I-570	+	Chr1:13746697..13748098	237
LncRNA-merge_I-571	+	Chr1:13754936..13756247	815
LncRNA-merge_J-10426	*	Chr1:13766001..13766250	332
LncRNA-merge_C-572	+	Chr1:13766779..13767016	237
LncRNA-merge_H-5599	-	Chr1:13766816..13767091	499
LncRNA-merge_H-5600	-	Chr1:13767614..13767822	199
LncRNA-merge_I-573	+	Chr1:13803928..13806745	406
LncRNA-merge_H-574	+	Chr1:13814776..13815141	249
LncRNA-merge_I-5601	-	Chr1:13824801..13825075	376
LncRNA-merge_H-5095	-	Chr1:1382789..1383059	200
LncRNA-merge_I-5602	-	Chr1:13828268..13828477	349
LncRNA-merge_D-10427	*	Chr1:13838234..13839161	521
LncRNA-merge_H-5603	-	Chr1:13838400..13839087	411
LncRNA-merge_H-575	+	Chr1:13856593..13856821	199
LncRNA-merge_H-576	+	Chr1:13857780..13858128	199
LncRNA-merge_I-5604	-	Chr1:13861469..13862969	226
LncRNA-merge_I-577	+	Chr1:13871079..13872202	212
LncRNA-merge_H-578	+	Chr1:13872213..13872516	235
LncRNA-merge_J-10428	*	Chr1:13872451..13872750	218
LncRNA-merge_I-5605	-	Chr1:13873687..13875764	199
LncRNA-merge_I-5606	-	Chr1:13877989..13878553	219
LncRNA-merge_H-5607	-	Chr1:13891904..13892115	249
LncRNA-merge_C-579	+	Chr1:13894486..13894920	357
LncRNA-merge_I-5608	-	Chr1:13908905..13910793	249
LncRNA-merge_H-580	+	Chr1:13919753..13920678	466
LncRNA-merge_H-5609	-	Chr1:13920179..13920399	533
LncRNA-merge_I-5610	-	Chr1:13921109..13921504	201
LncRNA-merge_J-10429	*	Chr1:13964501..13964700	368
LncRNA-merge_I-5611	-	Chr1:13974516..13975976	368
LncRNA-merge_I-5612	-	Chr1:13977808..13979110	299
LncRNA-merge_C-5613	-	Chr1:13979243..13979618	303
LncRNA-merge_C-5614	-	Chr1:13982247..13982500	206
LncRNA-merge_H-5615	-	Chr1:13987860..13988496	388
LncRNA-merge_H-581	+	Chr1:13988849..13989064	478
LncRNA-merge_I-5616	-	Chr1:13991778..13993095	199
LncRNA-merge_I-5617	-	Chr1:13993195..13994997	399
LncRNA-merge_I-5618	-	Chr1:13996758..13997730	670
LncRNA-merge_H-582	+	Chr1:13998252..13998488	389
LncRNA-merge_J-10430	*	Chr1:13999151..13999350	349
LncRNA-merge_H-5619	-	Chr1:14000360..14000628	249
LncRNA-merge_H-5620	-	Chr1:14005375..14005635	249
LncRNA-merge_CH-583	+	Chr1:14019231..14019721	296
LncRNA-merge_AI-584	+	Chr1:14029922..14030768	429
LncRNA-merge_C-5621	-	Chr1:14035640..14035937	249
LncRNA-merge_H-5622	-	Chr1:14039172..14039374	1207
LncRNA-merge_H-585	+	Chr1:14041692..14042042	2496
LncRNA-merge_I-5623	-	Chr1:14042709..14043727	280
LncRNA-merge_I-586	+	Chr1:14044014..14044859	1939
LncRNA-merge_H-4	+	Chr1:140482..140691	477
LncRNA-merge_I-587	+	Chr1:14050454..14056318	380
LncRNA-merge_I-5624	-	Chr1:14060524..14061004	199
LncRNA-merge_I-5625	-	Chr1:14066919..14067409	299
LncRNA-merge_I-5626	-	Chr1:14101592..14102348	359
LncRNA-merge_C-588	+	Chr1:14113041..14113616	230
LncRNA-merge_H-5627	-	Chr1:14113267..14113653	235
LncRNA-merge_H-589	+	Chr1:14119991..14120268	390
LncRNA-merge_C-5628	-	Chr1:14120147..14120430	249
LncRNA-merge_I-590	+	Chr1:14120422..14121025	249
LncRNA-merge_J-10431	*	Chr1:14134851..14135050	249
LncRNA-merge_J-10432	*	Chr1:14148401..14148900	220
LncRNA-merge_H-591	+	Chr1:14149431..14149716	299
LncRNA-merge_H-592	+	Chr1:14150323..14150528	299
LncRNA-merge_FGH-5629	-	Chr1:14155105..14155993	199
LncRNA-merge_H-593	+	Chr1:14155657..14155969	199
LncRNA-merge_J-10433	*	Chr1:14163951..14164200	352
LncRNA-merge_H-5630	-	Chr1:14165310..14165654	238
LncRNA-merge_J-10434	*	Chr1:14173101..14173350	249
LncRNA-merge_H-5631	-	Chr1:14184854..14185124	419
LncRNA-merge_J-10435	*	Chr1:14195351..14195550	199
LncRNA-merge_H-594	+	Chr1:14196020..14196685	299
LncRNA-merge_C-5632	-	Chr1:14214626..14214921	237
LncRNA-merge_J-9948	*	Chr1:1422951..1423150	269
LncRNA-merge_I-5633	-	Chr1:14278110..14282034	249
LncRNA-merge_H-5634	-	Chr1:14283370..14283751	199
LncRNA-merge_H-5635	-	Chr1:14285891..14286203	725
LncRNA-merge_H-5096	-	Chr1:1429441..1429889	283
LncRNA-merge_H-595	+	Chr1:14306294..14306494	446
LncRNA-merge_H-38	+	Chr1:1433830..1434156	210
LncRNA-merge_J-9949	*	Chr1:1433851..1434050	249
LncRNA-merge_I-596	+	Chr1:14339342..14340227	240
LncRNA-merge_H-5097	-	Chr1:1444691..1445039	199
LncRNA-merge_I-597	+	Chr1:14449810..14450341	282
LncRNA-merge_D-9950	*	Chr1:1445349..1445822	419
LncRNA-merge_I-598	+	Chr1:14462413..14463247	256
LncRNA-merge_H-39	+	Chr1:1446834..1447073	824
LncRNA-merge_C-5636	-	Chr1:14491084..14491348	310
LncRNA-merge_I-599	+	Chr1:14506539..14507184	199
LncRNA-merge_I-5098	-	Chr1:1453215..1454260	259
LncRNA-merge_I-5637	-	Chr1:14591054..14593550	372
LncRNA-merge_I-5638	-	Chr1:14598689..14604275	249
LncRNA-merge_I-5639	-	Chr1:14607832..14608653	481
LncRNA-merge_H-40	+	Chr1:1461933..1462157	250
LncRNA-merge_H-5099	-	Chr1:1462042..1462340	1813
LncRNA-merge_I-5640	-	Chr1:14656852..14657326	199
LncRNA-merge_H-41	+	Chr1:1466437..1467083	199
LncRNA-merge_J-9951	*	Chr1:1467801..1468100	349
LncRNA-merge_J-9952	*	Chr1:1468401..1468650	199
LncRNA-merge_J-9953	*	Chr1:1468701..1468950	437
LncRNA-merge_I-5100	-	Chr1:1477499..1478821	199
LncRNA-merge_D-9954	*	Chr1:1480202..1480878	1870
LncRNA-merge_C-5101	-	Chr1:1480538..1480831	380
LncRNA-merge_I-5641	-	Chr1:14825235..14825643	203
LncRNA-merge_H-600	+	Chr1:14863720..14864008	238
LncRNA-merge_H-5642	-	Chr1:14863758..14864049	497
LncRNA-merge_I-5643	-	Chr1:14892435..14896886	280
LncRNA-merge_I-601	+	Chr1:14915763..14916351	342
LncRNA-merge_I-602	+	Chr1:14924034..14924676	199
LncRNA-merge_H-42	+	Chr1:1495368..1495589	298
LncRNA-merge_J-9955	*	Chr1:1496301..1496550	199
LncRNA-merge_H-43	+	Chr1:1496734..1497102	233
LncRNA-merge_J-9956	*	Chr1:1497201..1497400	381
LncRNA-merge_I-5644	-	Chr1:15003025..15004333	272
LncRNA-merge_I-5645	-	Chr1:15005206..15008662	199
LncRNA-merge_I-603	+	Chr1:15057068..15058112	199
LncRNA-merge_I-604	+	Chr1:15179140..15179593	218
LncRNA-merge_I-605	+	Chr1:15190971..15191991	346
LncRNA-merge_I-606	+	Chr1:15214279..15215365	279
LncRNA-merge_H-5102	-	Chr1:1523560..1524069	305
LncRNA-merge_H-44	+	Chr1:1523593..1523943	382
LncRNA-merge_J-9957	*	Chr1:1524151..1524400	251
LncRNA-merge_H-5103	-	Chr1:1524571..1525242	199
LncRNA-merge_C-45	+	Chr1:1527447..1527741	204
LncRNA-merge_I-607	+	Chr1:15292280..15296006	199
LncRNA-merge_H-5104	-	Chr1:1538272..1538484	199
LncRNA-merge_I-608	+	Chr1:15390383..15392123	312
LncRNA-merge_I-609	+	Chr1:15392513..15394091	206
LncRNA-merge_I-610	+	Chr1:15414894..15415806	199
LncRNA-merge_I-611	+	Chr1:15422186..15422672	293
LncRNA-merge_H-5105	-	Chr1:1542968..1543287	249
LncRNA-merge_H-46	+	Chr1:1543156..1543394	205
LncRNA-merge_H-612	+	Chr1:15435734..15436053	305
LncRNA-merge_H-5646	-	Chr1:15435769..15436246	251
LncRNA-merge_H-47	+	Chr1:1543642..1544093	199
LncRNA-merge_I-613	+	Chr1:15476464..15477001	340
LncRNA-merge_I-614	+	Chr1:15482851..15484057	349
LncRNA-merge_I-615	+	Chr1:15491952..15492534	349
LncRNA-merge_I-616	+	Chr1:15503359..15503986	199
LncRNA-merge_I-5647	-	Chr1:15518697..15521174	398
LncRNA-merge_I-5648	-	Chr1:15530419..15530963	249
LncRNA-merge_I-5649	-	Chr1:15567002..15567812	275
LncRNA-merge_I-617	+	Chr1:15596074..15596434	211
LncRNA-merge_J-10436	*	Chr1:15608651..15608850	348
LncRNA-merge_J-10437	*	Chr1:15609751..15610050	981
LncRNA-merge_I-5650	-	Chr1:15610590..15615111	654
LncRNA-merge_H-5651	-	Chr1:15615646..15615872	214
LncRNA-merge_I-618	+	Chr1:15637604..15639738	317
LncRNA-merge_C-5652	-	Chr1:15644041..15644313	299
LncRNA-merge_I-5653	-	Chr1:15652634..15656463	234
LncRNA-merge_I-619	+	Chr1:15677552..15680073	252
LncRNA-merge_H-5106	-	Chr1:1567915..1568131	206
LncRNA-merge_I-620	+	Chr1:15685410..15695693	309
LncRNA-merge_I-621	+	Chr1:15698373..15699976	296
LncRNA-merge_I-5654	-	Chr1:15703231..15703863	244
LncRNA-merge_I-5655	-	Chr1:15705081..15705651	199
LncRNA-merge_H-5656	-	Chr1:15716308..15716621	563
LncRNA-merge_I-5657	-	Chr1:15720082..15720696	199
LncRNA-merge_J-9958	*	Chr1:1574551..1574750	249
LncRNA-merge_J-9959	*	Chr1:1575001..1575200	249
LncRNA-merge_I-622	+	Chr1:15751579..15753070	799
LncRNA-merge_I-623	+	Chr1:15755673..15757335	199
LncRNA-merge_I-5658	-	Chr1:15758771..15759280	199
LncRNA-merge_I-5659	-	Chr1:15765946..15766943	246
LncRNA-merge_I-5660	-	Chr1:15768327..15769506	379
LncRNA-merge_I-624	+	Chr1:15770770..15771103	303
LncRNA-merge_I-625	+	Chr1:15776844..15777526	199
LncRNA-merge_I-626	+	Chr1:15778351..15779505	199
LncRNA-merge_I-627	+	Chr1:15780469..15781736	375
LncRNA-merge_I-628	+	Chr1:15784116..15784486	199
LncRNA-merge_I-5661	-	Chr1:15790726..15791778	226
LncRNA-merge_I-5662	-	Chr1:15797908..15799506	238
LncRNA-merge_I-5663	-	Chr1:15813843..15821323	384
LncRNA-merge_I-5664	-	Chr1:15834634..15835087	257
LncRNA-merge_I-5665	-	Chr1:15855844..15856162	199
LncRNA-merge_I-5666	-	Chr1:15862857..15863802	199
LncRNA-merge_I-629	+	Chr1:15869106..15871453	206
LncRNA-merge_H-5667	-	Chr1:15884799..15885225	199
LncRNA-merge_H-630	+	Chr1:15907572..15908200	405
LncRNA-merge_H-48	+	Chr1:1591955..1592267	316
LncRNA-merge_H-5107	-	Chr1:1591955..1592267	209
LncRNA-merge_H-5668	-	Chr1:15921351..15921724	249
LncRNA-merge_G-631	+	Chr1:15926040..15926418	199
LncRNA-merge_H-632	+	Chr1:15942119..15942437	234
LncRNA-merge_J-10438	*	Chr1:15943501..15943700	317
LncRNA-merge_H-633	+	Chr1:15943615..15943865	199
LncRNA-merge_H-5669	-	Chr1:15943876..15944259	257
LncRNA-merge_I-5670	-	Chr1:15945876..15946985	199
LncRNA-merge_H-634	+	Chr1:15950000..15950399	495
LncRNA-merge_J-10439	*	Chr1:15986301..15986600	260
LncRNA-merge_I-5671	-	Chr1:15991695..15992175	516
LncRNA-merge_H-635	+	Chr1:15995907..15996480	516
LncRNA-merge_H-5672	-	Chr1:15995978..15996224	235
LncRNA-merge_I-636	+	Chr1:15997016..16000380	210
LncRNA-merge_H-637	+	Chr1:16005939..16006200	266
LncRNA-merge_I-638	+	Chr1:16011819..16012506	199
LncRNA-merge_I-639	+	Chr1:16020906..16021371	199
LncRNA-merge_H-640	+	Chr1:16022470..16022792	199
LncRNA-merge_I-5673	-	Chr1:16023255..16024291	199
LncRNA-merge_H-5674	-	Chr1:16026547..16026790	386
LncRNA-merge_I-5675	-	Chr1:16027027..16027570	480
LncRNA-merge_I-641	+	Chr1:16035844..16036867	207
LncRNA-merge_I-642	+	Chr1:16059192..16060839	649
LncRNA-merge_FH-5676	-	Chr1:16061410..16062025	284
LncRNA-merge_H-643	+	Chr1:16061570..16061775	1141
LncRNA-merge_H-644	+	Chr1:16075709..16076262	249
LncRNA-merge_I-645	+	Chr1:16090060..16090544	428
LncRNA-merge_I-5677	-	Chr1:16104713..16105401	249
LncRNA-merge_I-646	+	Chr1:16110312..16113421	249
LncRNA-merge_H-647	+	Chr1:16117316..16117603	199
LncRNA-merge_J-9960	*	Chr1:1612701..1612900	199
LncRNA-merge_J-10440	*	Chr1:16131451..16131650	226
LncRNA-merge_D-10441	*	Chr1:16131678..16132279	264
LncRNA-merge_H-648	+	Chr1:16131686..16132318	555
LncRNA-merge_C-5678	-	Chr1:16134832..16135381	206
LncRNA-merge_H-5108	-	Chr1:1615283..1615773	199
LncRNA-merge_C-649	+	Chr1:16165423..16165727	249
LncRNA-merge_H-5679	-	Chr1:16166382..16166993	249
LncRNA-merge_C-650	+	Chr1:16167726..16167941	551
LncRNA-merge_H-5109	-	Chr1:1616851..1617330	249
LncRNA-merge_H-651	+	Chr1:16172213..16172794	266
LncRNA-merge_H-5680	-	Chr1:16172340..16172794	199
LncRNA-merge_H-5681	-	Chr1:16173372..16173616	342
LncRNA-merge_J-9961	*	Chr1:1617351..1617550	375
LncRNA-merge_J-9962	*	Chr1:1617801..1618000	603
LncRNA-merge_I-5682	-	Chr1:16185837..16187658	307
LncRNA-merge_J-10442	*	Chr1:16187801..16188000	199
LncRNA-merge_H-652	+	Chr1:16204326..16204790	199
LncRNA-merge_H-5683	-	Chr1:16208121..16208551	479
LncRNA-merge_I-653	+	Chr1:16208690..16209749	349
LncRNA-merge_H-5684	-	Chr1:16210488..16211396	825
LncRNA-merge_C-654	+	Chr1:16212567..16212826	449
LncRNA-merge_I-5685	-	Chr1:16227317..16227779	337
LncRNA-merge_H-655	+	Chr1:16227823..16228031	249
LncRNA-merge_H-656	+	Chr1:16232414..16232773	288
LncRNA-merge_I-657	+	Chr1:16240476..16244557	221
LncRNA-merge_H-658	+	Chr1:16249256..16249596	199
LncRNA-merge_H-659	+	Chr1:16250113..16250577	211
LncRNA-merge_H-5686	-	Chr1:16251770..16252495	199
LncRNA-merge_J-10443	*	Chr1:16263051..16263250	233
LncRNA-merge_H-5687	-	Chr1:16265409..16265656	218
LncRNA-merge_I-5688	-	Chr1:16271200..16272798	228
LncRNA-merge_H-660	+	Chr1:16274177..16274620	242
LncRNA-merge_I-661	+	Chr1:16279369..16279882	199
LncRNA-merge_H-5689	-	Chr1:16294871..16295540	363
LncRNA-merge_H-662	+	Chr1:16294871..16295540	249
LncRNA-merge_I-5690	-	Chr1:16297944..16298358	769
LncRNA-merge_I-5691	-	Chr1:16300013..16302277	840
LncRNA-merge_J-9915	*	Chr1:163151..163400	382
LncRNA-merge_J-10444	*	Chr1:16327651..16327850	533
LncRNA-merge_H-663	+	Chr1:16328226..16328472	1788
LncRNA-merge_C-664	+	Chr1:16330304..16330565	333
LncRNA-merge_I-665	+	Chr1:16330758..16332502	250
LncRNA-merge_I-5692	-	Chr1:16333782..16334448	280
LncRNA-merge_I-5693	-	Chr1:16335699..16338702	235
LncRNA-merge_AI-5	+	Chr1:163418..166239	342
LncRNA-merge_H-666	+	Chr1:16352253..16352606	339
LncRNA-merge_J-10445	*	Chr1:16352451..16352650	441
LncRNA-merge_H-667	+	Chr1:16355048..16355302	249
LncRNA-merge_H-5694	-	Chr1:16356419..16356631	249
LncRNA-merge_J-10446	*	Chr1:16365101..16365400	232
LncRNA-merge_H-5695	-	Chr1:16367114..16367362	225
LncRNA-merge_H-668	+	Chr1:16401078..16401324	199
LncRNA-merge_H-669	+	Chr1:16407946..16408588	199
LncRNA-merge_H-5696	-	Chr1:16408888..16409127	249
LncRNA-merge_J-10447	*	Chr1:16413651..16414000	199
LncRNA-merge_H-670	+	Chr1:16416061..16416771	562
LncRNA-merge_C-5697	-	Chr1:16416423..16416639	596
LncRNA-merge_H-5698	-	Chr1:16416987..16417410	347
LncRNA-merge_H-671	+	Chr1:16417284..16417517	199
LncRNA-merge_H-672	+	Chr1:16424305..16424564	249
LncRNA-merge_C-673	+	Chr1:16427904..16428142	272
LncRNA-merge_D-9963	*	Chr1:1643367..1644112	466
LncRNA-merge_J-9964	*	Chr1:1644701..1644900	352
LncRNA-merge_I-674	+	Chr1:16450359..16450644	246
LncRNA-merge_C-5699	-	Chr1:16455707..16456161	370
LncRNA-merge_A-49	+	Chr1:1645874..1647162	291
LncRNA-merge_C-675	+	Chr1:16459138..16459408	199
LncRNA-merge_H-676	+	Chr1:16466013..16466321	367
LncRNA-merge_I-677	+	Chr1:16470871..16471248	241
LncRNA-merge_J-10448	*	Chr1:16471251..16471450	241
LncRNA-merge_H-5700	-	Chr1:16471281..16471983	278
LncRNA-merge_H-678	+	Chr1:16474042..16474313	243
LncRNA-merge_I-679	+	Chr1:16503435..16507468	674
LncRNA-merge_C-680	+	Chr1:16510312..16510549	277
LncRNA-merge_I-681	+	Chr1:16531127..16533402	447
LncRNA-merge_H-682	+	Chr1:16535955..16536511	214
LncRNA-merge_H-5701	-	Chr1:16535955..16536557	236
LncRNA-merge_J-10449	*	Chr1:16537201..16537400	414
LncRNA-merge_AI-683	+	Chr1:16537510..16538091	787
LncRNA-merge_H-5702	-	Chr1:16541336..16541891	410
LncRNA-merge_H-684	+	Chr1:16541645..16541891	414
LncRNA-merge_I-685	+	Chr1:16546066..16546415	371
LncRNA-merge_J-10450	*	Chr1:16559601..16559800	318
LncRNA-merge_J-10451	*	Chr1:16560451..16560700	294
LncRNA-merge_H-5703	-	Chr1:16560776..16560998	506
LncRNA-merge_J-10452	*	Chr1:16568151..16568350	1640
LncRNA-merge_I-686	+	Chr1:16568966..16575486	2035
LncRNA-merge_H-5704	-	Chr1:16581189..16581429	590
LncRNA-merge_H-5110	-	Chr1:1659096..1659600	593
LncRNA-merge_J-9965	*	Chr1:1660201..1660450	299
LncRNA-merge_J-10453	*	Chr1:16602351..16602650	501
LncRNA-merge_J-10454	*	Chr1:16602951..16603300	524
LncRNA-merge_J-10455	*	Chr1:16603601..16603850	353
LncRNA-merge_H-5705	-	Chr1:16604028..16604389	247
LncRNA-merge_H-687	+	Chr1:16604028..16604816	245
LncRNA-merge_J-10456	*	Chr1:16606051..16606250	336
LncRNA-merge_I-688	+	Chr1:16606611..16607394	249
LncRNA-merge_C-5706	-	Chr1:16608649..16608939	199
LncRNA-merge_J-10457	*	Chr1:16612201..16612450	271
LncRNA-merge_I-689	+	Chr1:16613540..16614137	299
LncRNA-merge_H-50	+	Chr1:1661407..1661614	249
LncRNA-merge_C-690	+	Chr1:16637761..16638014	328
LncRNA-merge_H-691	+	Chr1:16645543..16646093	249
LncRNA-merge_I-5707	-	Chr1:16650294..16650804	241
LncRNA-merge_H-5708	-	Chr1:16658698..16658911	240
LncRNA-merge_I-692	+	Chr1:16666417..16667817	301
LncRNA-merge_H-5709	-	Chr1:16668124..16668410	201
LncRNA-merge_H-693	+	Chr1:16669980..16670225	199
LncRNA-merge_H-5710	-	Chr1:16671536..16671908	249
LncRNA-merge_I-5711	-	Chr1:16698562..16699056	299
LncRNA-merge_I-5712	-	Chr1:16704095..16704586	390
LncRNA-merge_I-5713	-	Chr1:16727607..16729008	249
LncRNA-merge_J-10458	*	Chr1:16737101..16737300	349
LncRNA-merge_I-5714	-	Chr1:16743176..16745699	249
LncRNA-merge_I-694	+	Chr1:16752597..16752864	219
LncRNA-merge_H-695	+	Chr1:16755831..16756032	249
LncRNA-merge_J-10459	*	Chr1:16769101..16769600	213
LncRNA-merge_J-10460	*	Chr1:16770401..16770600	628
LncRNA-merge_J-10461	*	Chr1:16779801..16780050	252
LncRNA-merge_A-5715	-	Chr1:16780605..16786764	231
LncRNA-merge_I-696	+	Chr1:16791283..16791703	274
LncRNA-merge_I-697	+	Chr1:16792694..16793084	341
LncRNA-merge_D-10462	*	Chr1:16811269..16812724	2603
LncRNA-merge_H-698	+	Chr1:16811344..16811569	414
LncRNA-merge_H-5716	-	Chr1:16811376..16811940	1216
LncRNA-merge_H-699	+	Chr1:16812745..16812944	82
LncRNA-merge_H-5717	-	Chr1:16817047..16817318	210
LncRNA-merge_H-5718	-	Chr1:16817809..16818214	299
LncRNA-merge_I-700	+	Chr1:16823437..16823822	313
LncRNA-merge_I-701	+	Chr1:16846734..16847325	203
LncRNA-merge_H-702	+	Chr1:16881224..16881439	503
LncRNA-merge_I-5719	-	Chr1:16882724..16882942	199
LncRNA-merge_H-703	+	Chr1:16899526..16900070	1988
LncRNA-merge_H-5720	-	Chr1:16901002..16901211	199
LncRNA-merge_J-10463	*	Chr1:16901701..16902200	272
LncRNA-merge_H-5721	-	Chr1:16902710..16903147	344
LncRNA-merge_H-704	+	Chr1:16902744..16902945	208
LncRNA-merge_H-705	+	Chr1:16918922..16919208	299
LncRNA-merge_J-10464	*	Chr1:16921101..16921300	305
LncRNA-merge_H-5722	-	Chr1:16921258..16921523	199
LncRNA-merge_J-10465	*	Chr1:16921851..16922150	275
LncRNA-merge_H-5723	-	Chr1:16922653..16922889	199
LncRNA-merge_H-5111	-	Chr1:1693475..1693804	315
LncRNA-merge_H-706	+	Chr1:16935200..16935485	425
LncRNA-merge_C-707	+	Chr1:16938656..16938939	199
LncRNA-merge_H-708	+	Chr1:16968549..16968825	372
LncRNA-merge_I-709	+	Chr1:16985001..16985852	216
LncRNA-merge_H-710	+	Chr1:16992569..16992951	544
LncRNA-merge_H-5724	-	Chr1:16992747..16992951	425
LncRNA-merge_H-5725	-	Chr1:17012775..17013059	203
LncRNA-merge_H-5726	-	Chr1:17020366..17020573	278
LncRNA-merge_I-5727	-	Chr1:17029223..17029595	461
LncRNA-merge_I-711	+	Chr1:17029612..17030382	199
LncRNA-merge_I-5728	-	Chr1:17030497..17030855	245
LncRNA-merge_I-712	+	Chr1:17055354..17059755	349
LncRNA-merge_I-5729	-	Chr1:17071357..17074556	249
LncRNA-merge_C-713	+	Chr1:17081117..17081446	299
LncRNA-merge_H-714	+	Chr1:17091838..17092082	199
LncRNA-merge_H-715	+	Chr1:17093277..17093560	288
LncRNA-merge_H-716	+	Chr1:17095507..17095712	477
LncRNA-merge_H-5112	-	Chr1:1713478..1713740	207
LncRNA-merge_I-717	+	Chr1:17136064..17136392	199
LncRNA-merge_J-9966	*	Chr1:1713851..1714050	249
LncRNA-merge_I-718	+	Chr1:17143006..17143354	235
LncRNA-merge_I-719	+	Chr1:17144752..17145100	202
LncRNA-merge_I-5730	-	Chr1:17145614..17145902	200
LncRNA-merge_H-5731	-	Chr1:17159422..17159704	299
LncRNA-merge_C-720	+	Chr1:17163235..17163516	490
LncRNA-merge_I-721	+	Chr1:17194069..17194801	412
LncRNA-merge_I-5732	-	Chr1:17198261..17198818	340
LncRNA-merge_H-5733	-	Chr1:17202859..17203233	273
LncRNA-merge_H-5734	-	Chr1:17208222..17208860	239
LncRNA-merge_I-722	+	Chr1:17212569..17217336	299
LncRNA-merge_J-10466	*	Chr1:17217351..17217550	317
LncRNA-merge_H-723	+	Chr1:17219737..17219962	249
LncRNA-merge_H-724	+	Chr1:17223046..17223249	341
LncRNA-merge_J-10467	*	Chr1:17223651..17223900	235
LncRNA-merge_H-5735	-	Chr1:17226854..17227092	345
LncRNA-merge_C-725	+	Chr1:17233383..17233871	240
LncRNA-merge_H-726	+	Chr1:17236043..17236285	1704
LncRNA-merge_H-727	+	Chr1:17240052..17240438	232
LncRNA-merge_AI-728	+	Chr1:17252951..17253903	299
LncRNA-merge_H-729	+	Chr1:17254982..17255271	349
LncRNA-merge_H-730	+	Chr1:17278481..17278759	262
LncRNA-merge_H-731	+	Chr1:17279966..17280282	299
LncRNA-merge_J-10468	*	Chr1:17286751..17287100	363
LncRNA-merge_J-10469	*	Chr1:17288101..17288300	636
LncRNA-merge_J-10470	*	Chr1:17288601..17288800	299
LncRNA-merge_J-10471	*	Chr1:17289751..17290000	2208
LncRNA-merge_C-5113	-	Chr1:1729296..1729900	249
LncRNA-merge_J-10472	*	Chr1:17293801..17294050	491
LncRNA-merge_H-5736	-	Chr1:17294779..17295013	220
LncRNA-merge_J-10473	*	Chr1:17295051..17295250	212
LncRNA-merge_C-732	+	Chr1:17295568..17296084	209
LncRNA-merge_H-5737	-	Chr1:17295587..17296007	199
LncRNA-merge_H-51	+	Chr1:1729586..1729890	450
LncRNA-merge_J-10474	*	Chr1:17296801..17297000	560
LncRNA-merge_H-733	+	Chr1:17312832..17313395	344
LncRNA-merge_H-5738	-	Chr1:17313889..17314236	379
LncRNA-merge_J-10475	*	Chr1:17314451..17314750	299
LncRNA-merge_H-734	+	Chr1:17314500..17315180	249
LncRNA-merge_H-5739	-	Chr1:17314925..17315180	249
LncRNA-merge_H-5740	-	Chr1:17341892..17342151	214
LncRNA-merge_H-735	+	Chr1:17348022..17348579	199
LncRNA-merge_H-5741	-	Chr1:17348242..17348492	199
LncRNA-merge_I-736	+	Chr1:17349098..17350163	201
LncRNA-merge_H-5742	-	Chr1:17357690..17357926	249
LncRNA-merge_J-10476	*	Chr1:17381201..17381400	199
LncRNA-merge_H-5743	-	Chr1:17382231..17382706	414
LncRNA-merge_H-737	+	Chr1:17388988..17389500	215
LncRNA-merge_I-738	+	Chr1:17389678..17390781	199
LncRNA-merge_D-10477	*	Chr1:17391573..17391930	326
LncRNA-merge_H-5744	-	Chr1:17392373..17393026	254
LncRNA-merge_FG-739	+	Chr1:17392545..17392985	241
LncRNA-merge_D-10478	*	Chr1:17392581..17393003	249
LncRNA-merge_J-9967	*	Chr1:1739401..1739650	249
LncRNA-merge_I-740	+	Chr1:17400932..17402268	199
LncRNA-merge_J-9968	*	Chr1:1740251..1740500	199
LncRNA-merge_I-741	+	Chr1:17403893..17404298	391
LncRNA-merge_H-742	+	Chr1:17409718..17409956	471
LncRNA-merge_H-5745	-	Chr1:17409821..17410030	567
LncRNA-merge_H-5746	-	Chr1:17419742..17419946	627
LncRNA-merge_H-5747	-	Chr1:17441717..17442062	467
LncRNA-merge_J-10479	*	Chr1:17442301..17442500	211
LncRNA-merge_J-10480	*	Chr1:17442801..17443050	205
LncRNA-merge_H-5748	-	Chr1:17447470..17447716	373
LncRNA-merge_H-743	+	Chr1:17447470..17447716	217
LncRNA-merge_C-5114	-	Chr1:1745257..1745607	249
LncRNA-merge_CF-5749	-	Chr1:17464531..17465196	214
PLANTDB_ATSNOR65	-	chr1:17486345..17486397	1721
LncRNA-merge_I-5750	-	Chr1:17486690..17487863	524
LncRNA-merge_I-5751	-	Chr1:17489054..17489450	418
LncRNA-merge_H-744	+	Chr1:17496031..17496270	321
LncRNA-merge_H-745	+	Chr1:17498908..17499156	298
LncRNA-merge_CH-5752	-	Chr1:17499022..17499581	355
LncRNA-merge_I-5753	-	Chr1:17503030..17503732	620
LncRNA-merge_J-10481	*	Chr1:17510301..17510550	312
LncRNA-merge_I-5754	-	Chr1:17510809..17511489	249
LncRNA-merge_C-746	+	Chr1:17515383..17515874	299
LncRNA-merge_J-10482	*	Chr1:17527301..17527600	249
LncRNA-merge_H-747	+	Chr1:17529001..17529675	314
LncRNA-merge_H-748	+	Chr1:17529829..17530319	199
LncRNA-merge_H-749	+	Chr1:17531019..17531548	249
LncRNA-merge_J-10483	*	Chr1:17543301..17543500	344
LncRNA-merge_I-5755	-	Chr1:17549376..17550724	202
LncRNA-merge_H-5756	-	Chr1:17578767..17579120	755
LncRNA-merge_CH-750	+	Chr1:17580263..17581158	311
LncRNA-merge_D-10484	*	Chr1:17580324..17581741	249
LncRNA-merge_H-751	+	Chr1:17588214..17588463	299
LncRNA-merge_H-5757	-	Chr1:17588365..17588726	249
LncRNA-merge_H-5758	-	Chr1:17589273..17589477	240
LncRNA-merge_H-752	+	Chr1:17589273..17589513	217
LncRNA-merge_I-753	+	Chr1:17596609..17597023	199
LncRNA-merge_H-754	+	Chr1:17604717..17605176	1617
LncRNA-merge_C-5062	-	Chr1:176103..176410	337
LncRNA-merge_H-5759	-	Chr1:17631683..17631948	254
LncRNA-merge_H-755	+	Chr1:17631758..17632095	242
LncRNA-merge_H-756	+	Chr1:17633669..17633939	549
LncRNA-merge_H-5760	-	Chr1:17638615..17639008	102
LncRNA-merge_H-757	+	Chr1:17639093..17639302	76
LncRNA-merge_J-10485	*	Chr1:17639601..17639800	80
LncRNA-merge_I-758	+	Chr1:17640045..17641148	85
LncRNA-merge_H-5761	-	Chr1:17651121..17651908	85
LncRNA-merge_I-759	+	Chr1:17656859..17660288	320
LncRNA-merge_J-10486	*	Chr1:17667251..17667500	981
LncRNA-merge_H-760	+	Chr1:17669743..17670504	303
LncRNA-merge_H-5762	-	Chr1:17670443..17670827	728
LncRNA-merge_H-761	+	Chr1:17684411..17684777	249
LncRNA-merge_H-5763	-	Chr1:17684523..17684738	349
LncRNA-merge_H-762	+	Chr1:17695288..17696075	199
LncRNA-merge_H-5764	-	Chr1:17695419..17695849	343
LncRNA-merge_H-763	+	Chr1:17697202..17697437	249
LncRNA-merge_H-5765	-	Chr1:17702423..17702707	277
LncRNA-merge_H-764	+	Chr1:17702645..17702995	411
LncRNA-merge_J-10487	*	Chr1:17703001..17703200	317
LncRNA-merge_H-765	+	Chr1:17762829..17763370	200
LncRNA-merge_D-10488	*	Chr1:17763566..17764126	276
LncRNA-merge_J-10489	*	Chr1:17818351..17818600	1521
LncRNA-merge_J-10490	*	Chr1:17833851..17834050	212
LncRNA-merge_H-5766	-	Chr1:17837967..17838579	199
LncRNA-merge_J-10491	*	Chr1:17840051..17840300	199
LncRNA-merge_H-766	+	Chr1:17841677..17841878	239
LncRNA-merge_J-10492	*	Chr1:17841851..17842050	586
LncRNA-merge_AI-767	+	Chr1:17854116..17855811	241
LncRNA-merge_J-10493	*	Chr1:17859051..17859250	249
LncRNA-merge_J-10494	*	Chr1:17861851..17862050	412
LncRNA-merge_I-768	+	Chr1:17865827..17866707	216
LncRNA-merge_H-5767	-	Chr1:17894693..17895069	276
LncRNA-merge_H-769	+	Chr1:17894802..17895182	3012
LncRNA-merge_J-10495	*	Chr1:17895251..17895450	247
LncRNA-merge_I-5768	-	Chr1:17899421..17900707	339
CHEN-AND-WU_SNOR113	+	chr1:17914522..17914624	199
LncRNA-merge_H-5769	-	Chr1:17930636..17930907	199
LncRNA-merge_H-770	+	Chr1:17938200..17938580	254
LncRNA-merge_C-771	+	Chr1:17950864..17951107	299
LncRNA-merge_G-772	+	Chr1:17961253..17961930	233
LncRNA-merge_H-5770	-	Chr1:17961497..17961772	201
LncRNA-merge_H-5771	-	Chr1:17964761..17964989	337
LncRNA-merge_J-10496	*	Chr1:17977951..17978150	245
LncRNA-merge_C-773	+	Chr1:18000293..18000528	463
LncRNA-merge_AI-774	+	Chr1:18010728..18011214	290
LncRNA-merge_C-775	+	Chr1:18012139..18012474	739
LncRNA-merge_I-5772	-	Chr1:18026810..18027031	199
LncRNA-merge_H-5773	-	Chr1:18027701..18028086	1432
LncRNA-merge_J-10497	*	Chr1:18028401..18028750	254
LncRNA-merge_J-10498	*	Chr1:18029651..18029850	506
LncRNA-merge_H-5774	-	Chr1:18031953..18032156	244
LncRNA-merge_I-5775	-	Chr1:18053368..18054359	447
LncRNA-merge_C-776	+	Chr1:18054272..18054672	299
LncRNA-merge_H-5776	-	Chr1:18074656..18075062	343
LncRNA-merge_J-10499	*	Chr1:18076651..18076850	199
LncRNA-merge_H-777	+	Chr1:18078173..18078413	199
LncRNA-merge_H-778	+	Chr1:18079155..18079354	214
LncRNA-merge_I-5777	-	Chr1:18082901..18084169	249
LncRNA-merge_H-779	+	Chr1:18089276..18089586	249
LncRNA-merge_J-10500	*	Chr1:18125101..18125350	317
LncRNA-merge_J-10501	*	Chr1:18127501..18127700	284
LncRNA-merge_H-5778	-	Chr1:18127989..18128287	232
LncRNA-merge_H-5779	-	Chr1:18131459..18131678	199
LncRNA-merge_I-780	+	Chr1:18154044..18154459	275
LncRNA-merge_I-781	+	Chr1:18159888..18160464	199
LncRNA-merge_H-5780	-	Chr1:18170665..18170923	299
LncRNA-merge_H-782	+	Chr1:18188386..18188790	199
LncRNA-merge_H-783	+	Chr1:18190469..18190733	199
LncRNA-merge_H-5781	-	Chr1:18195236..18195519	211
LncRNA-merge_D-10502	*	Chr1:18207535..18207832	349
LncRNA-merge_CH-5782	-	Chr1:18207834..18211285	1563
LncRNA-merge_AI-52	+	Chr1:1820976..1821918	199
LncRNA-merge_H-5783	-	Chr1:18212692..18213229	199
LncRNA-merge_J-10503	*	Chr1:18214851..18215200	399
LncRNA-merge_H-5784	-	Chr1:18225134..18225383	199
LncRNA-merge_H-784	+	Chr1:18230889..18231242	244
LncRNA-merge_H-5785	-	Chr1:18239555..18239805	507
LncRNA-merge_J-10504	*	Chr1:18249051..18249350	205
LncRNA-merge_H-5786	-	Chr1:18272728..18273115	460
LncRNA-merge_H-785	+	Chr1:18272803..18273077	199
LncRNA-merge_J-10505	*	Chr1:18273051..18273250	460
LncRNA-merge_I-5787	-	Chr1:18275049..18276477	290
LncRNA-merge_H-5788	-	Chr1:18288932..18289325	249
LncRNA-merge_H-786	+	Chr1:18290218..18290605	488
LncRNA-merge_H-5789	-	Chr1:18345248..18345453	226
LncRNA-merge_J-10506	*	Chr1:18349801..18350000	287
LncRNA-merge_H-5790	-	Chr1:18363685..18363933	323
LncRNA-merge_J-10507	*	Chr1:18364101..18364400	328
LncRNA-merge_J-10508	*	Chr1:18364701..18364900	308
LncRNA-merge_H-5115	-	Chr1:1839482..1839729	309
LncRNA-merge_H-5791	-	Chr1:18398886..18399127	199
LncRNA-merge_J-10509	*	Chr1:18399151..18399450	249
LncRNA-merge_H-787	+	Chr1:18406433..18406645	249
LncRNA-merge_J-10510	*	Chr1:18414051..18414400	212
LncRNA-merge_J-9969	*	Chr1:1842251..1842450	240
LncRNA-merge_H-53	+	Chr1:1842257..1842727	238
LncRNA-merge_J-10511	*	Chr1:18431501..18431750	926
CHEN-AND-WU_SNOR114	-	chr1:18431677..18431764	310
LncRNA-merge_J-10512	*	Chr1:18432651..18432850	199
LncRNA-merge_H-5792	-	Chr1:18434870..18435182	399
LncRNA-merge_AEI-788	+	Chr1:18447613..18448239	349
LncRNA-merge_J-10513	*	Chr1:18467251..18467550	199
LncRNA-merge_J-10514	*	Chr1:18468401..18468600	424
LncRNA-merge_AI-5793	-	Chr1:18492122..18493258	199
LncRNA-merge_J-10515	*	Chr1:18541351..18541600	449
LncRNA-merge_I-5794	-	Chr1:18549203..18550042	316
LncRNA-merge_I-789	+	Chr1:18600977..18601717	1972
LncRNA-merge_H-790	+	Chr1:18602093..18602434	1163
LncRNA-merge_H-5795	-	Chr1:18602202..18602434	249
LncRNA-merge_H-54	+	Chr1:1861533..1861775	323
LncRNA-merge_H-791	+	Chr1:18634832..18635371	458
LncRNA-merge_H-5796	-	Chr1:18640822..18641311	199
LncRNA-merge_D-10516	*	Chr1:18641169..18642437	273
LncRNA-merge_H-5797	-	Chr1:18641823..18642377	391
LncRNA-merge_H-5798	-	Chr1:18646310..18646643	299
LncRNA-merge_C-5799	-	Chr1:18692494..18692985	432
LncRNA-merge_C-792	+	Chr1:18692528..18692983	395
LncRNA-merge_F-793	+	Chr1:18698699..18699128	447
LncRNA-merge_J-10517	*	Chr1:18701001..18701200	232
LncRNA-merge_C-794	+	Chr1:18715584..18715832	335
LncRNA-merge_J-10518	*	Chr1:18734701..18734950	205
LncRNA-merge_J-10519	*	Chr1:18735901..18736150	321
LncRNA-merge_J-10520	*	Chr1:18755451..18755700	541
LncRNA-merge_H-795	+	Chr1:18755729..18756041	350
LncRNA-merge_J-10521	*	Chr1:18755951..18756350	229
LncRNA-merge_J-10522	*	Chr1:18760301..18760500	297
LncRNA-merge_J-10523	*	Chr1:18760751..18760950	276
LncRNA-merge_H-5800	-	Chr1:18761725..18761977	249
LncRNA-merge_J-10524	*	Chr1:18762501..18762750	249
LncRNA-merge_H-5801	-	Chr1:18762723..18763025	199
LncRNA-merge_AI-5802	-	Chr1:18770936..18771930	199
LncRNA-merge_H-5803	-	Chr1:18781528..18781730	246
LncRNA-merge_H-5804	-	Chr1:18794133..18794585	199
LncRNA-merge_I-5805	-	Chr1:18806507..18807394	435
LncRNA-merge_H-796	+	Chr1:18813669..18814351	289
LncRNA-merge_J-9970	*	Chr1:1881501..1881700	199
LncRNA-merge_J-10525	*	Chr1:18846101..18846300	491
LncRNA-merge_I-5806	-	Chr1:18847409..18849654	199
LncRNA-merge_H-5807	-	Chr1:18856583..18857042	349
LncRNA-merge_H-55	+	Chr1:1887403..1887728	342
LncRNA-merge_C-797	+	Chr1:18879738..18880026	249
LncRNA-merge_H-5808	-	Chr1:18884312..18884809	249
LncRNA-merge_J-10526	*	Chr1:18887201..18887400	237
LncRNA-merge_J-10527	*	Chr1:18908651..18908900	366
LncRNA-merge_H-798	+	Chr1:18909421..18909621	406
LncRNA-merge_J-10528	*	Chr1:18916251..18916500	211
LncRNA-merge_J-10529	*	Chr1:18918901..18919150	1605
LncRNA-merge_I-5809	-	Chr1:18923354..18923966	399
LncRNA-merge_J-10530	*	Chr1:18924101..18924400	199
LncRNA-merge_I-5810	-	Chr1:18931465..18931691	649
LncRNA-merge_H-5811	-	Chr1:18956275..18956542	281
LncRNA-merge_H-799	+	Chr1:18956706..18956925	344
LncRNA-merge_H-5812	-	Chr1:18957060..18957424	415
LncRNA-merge_J-10531	*	Chr1:18959901..18960200	199
LncRNA-merge_J-10532	*	Chr1:18960351..18960700	244
LncRNA-merge_H-5813	-	Chr1:18960881..18961094	611
LncRNA-merge_J-10533	*	Chr1:18961101..18961350	199
LncRNA-merge_H-5814	-	Chr1:18992824..18993211	465
LncRNA-merge_C-800	+	Chr1:19005171..19005454	199
LncRNA-merge_H-5815	-	Chr1:19013601..19014027	517
LncRNA-merge_J-10534	*	Chr1:19017451..19017900	303
LncRNA-merge_C-801	+	Chr1:19021020..19021361	210
LncRNA-merge_C-802	+	Chr1:19022503..19022891	218
LncRNA-merge_DJ-10535	*	Chr1:19022518..19023400	249
LncRNA-merge_H-803	+	Chr1:19023819..19024030	476
LncRNA-merge_C-804	+	Chr1:19067759..19068063	211
LncRNA-merge_H-805	+	Chr1:19082561..19082779	318
LncRNA-merge_H-5816	-	Chr1:19084202..19084432	1003
LncRNA-merge_H-806	+	Chr1:19105438..19106020	443
LncRNA-merge_C-5817	-	Chr1:19110284..19110583	246
LncRNA-merge_C-5818	-	Chr1:19124755..19124966	1332
LncRNA-merge_J-10536	*	Chr1:19145201..19145450	240
LncRNA-merge_AI-5116	-	Chr1:1914942..1917661	247
LncRNA-merge_AI-807	+	Chr1:19149495..19151730	553
LncRNA-merge_H-5819	-	Chr1:19171731..19171968	249
LncRNA-merge_H-5820	-	Chr1:19197338..19197578	349
LncRNA-merge_H-808	+	Chr1:19197404..19197609	346
LncRNA-merge_H-5821	-	Chr1:19211581..19211795	289
LncRNA-merge_H-809	+	Chr1:19232478..19232748	398
LncRNA-merge_H-810	+	Chr1:19262171..19262376	249
LncRNA-merge_J-10537	*	Chr1:19299851..19300050	599
LncRNA-merge_H-5822	-	Chr1:19300639..19300982	249
LncRNA-merge_J-10538	*	Chr1:19300951..19301200	299
LncRNA-merge_J-10539	*	Chr1:19302051..19302300	296
LncRNA-merge_H-5823	-	Chr1:19303124..19303441	242
LncRNA-merge_C-5117	-	Chr1:1930757..1931031	199
LncRNA-merge_H-5824	-	Chr1:19315398..19315707	396
LncRNA-merge_H-5118	-	Chr1:1932995..1933198	1746
LncRNA-merge_H-811	+	Chr1:19354521..19354861	258
LncRNA-merge_J-10540	*	Chr1:19358301..19358500	529
LncRNA-merge_H-812	+	Chr1:19362071..19362390	935
LncRNA-merge_H-5825	-	Chr1:19363599..19363807	932
LncRNA-merge_I-5826	-	Chr1:19372154..19372421	739
LncRNA-merge_H-5827	-	Chr1:19373686..19374402	246
LncRNA-merge_I-5828	-	Chr1:19378142..19378487	249
LncRNA-merge_H-813	+	Chr1:19398725..19398937	199
LncRNA-merge_H-814	+	Chr1:19404879..19406072	207
LncRNA-merge_H-5829	-	Chr1:19415401..19415680	212
LncRNA-merge_J-10541	*	Chr1:19416851..19417100	306
LncRNA-merge_H-5830	-	Chr1:19416949..19417192	349
LncRNA-merge_J-9971	*	Chr1:1941801..1942000	199
LncRNA-merge_C-5831	-	Chr1:19418965..19419224	249
LncRNA-merge_C-815	+	Chr1:19427671..19428302	240
LncRNA-merge_H-5832	-	Chr1:19428078..19428380	285
LncRNA-merge_I-5119	-	Chr1:1942842..1944934	495
LncRNA-merge_H-5833	-	Chr1:19428899..19429129	249
LncRNA-merge_H-816	+	Chr1:19428899..19429162	314
LncRNA-merge_H-817	+	Chr1:19430504..19431010	283
LncRNA-merge_J-10542	*	Chr1:19432451..19432650	238
LncRNA-merge_D-10543	*	Chr1:19444304..19444761	341
LncRNA-merge_I-5834	-	Chr1:19450844..19452032	199
LncRNA-merge_J-10544	*	Chr1:19452101..19452600	312
LncRNA-merge_H-5835	-	Chr1:19476830..19477154	247
LncRNA-merge_AI-818	+	Chr1:19496505..19497703	2042
LncRNA-merge_H-5836	-	Chr1:19518512..19518762	307
LncRNA-merge_H-5837	-	Chr1:19535958..19536198	252
LncRNA-merge_J-10545	*	Chr1:19537201..19537400	258
LncRNA-merge_H-5120	-	Chr1:1953733..1954192	380
LncRNA-merge_H-5838	-	Chr1:19537617..19538064	199
LncRNA-merge_J-10546	*	Chr1:19582301..19582500	206
LncRNA-merge_H-5839	-	Chr1:19600226..19600467	214
LncRNA-merge_AI-5840	-	Chr1:19600530..19602345	211
LncRNA-merge_H-5841	-	Chr1:19612686..19612959	203
LncRNA-merge_I-5842	-	Chr1:19624921..19625777	199
LncRNA-merge_J-10547	*	Chr1:19628051..19628300	199
LncRNA-merge_C-5843	-	Chr1:19643077..19643324	349
LncRNA-merge_J-10548	*	Chr1:19674151..19674400	247
LncRNA-merge_I-819	+	Chr1:19674539..19676111	251
LncRNA-merge_H-820	+	Chr1:19683905..19684133	84
LncRNA-merge_J-10549	*	Chr1:19684601..19684800	141
LncRNA-merge_J-10550	*	Chr1:19694651..19694950	291
LncRNA-merge_H-5844	-	Chr1:19699158..19699526	349
LncRNA-merge_J-10551	*	Chr1:19700751..19700950	579
LncRNA-merge_H-821	+	Chr1:19701217..19701432	453
LncRNA-merge_I-822	+	Chr1:19724221..19724588	256
LncRNA-merge_J-10552	*	Chr1:19770151..19770500	278
LncRNA-merge_H-5845	-	Chr1:19796559..19796764	199
LncRNA-merge_H-823	+	Chr1:19796661..19796897	211
LncRNA-merge_J-10553	*	Chr1:19803851..19804050	399
LncRNA-merge_H-824	+	Chr1:19810756..19811140	238
LncRNA-merge_J-10554	*	Chr1:19811301..19811600	299
LncRNA-merge_H-825	+	Chr1:19820004..19820432	299
LncRNA-merge_H-5846	-	Chr1:19825300..19825850	738
LncRNA-merge_H-826	+	Chr1:19826548..19826834	3419
LncRNA-merge_J-10555	*	Chr1:19826751..19827000	623
LncRNA-merge_H-827	+	Chr1:19829248..19829588	504
LncRNA-merge_J-10556	*	Chr1:19834351..19834700	199
LncRNA-merge_J-10557	*	Chr1:19848701..19848950	199
LncRNA-merge_AI-828	+	Chr1:19850030..19852127	199
LncRNA-merge_H-829	+	Chr1:19852404..19852630	250
LncRNA-merge_J-10558	*	Chr1:19852701..19852950	214
LncRNA-merge_H-830	+	Chr1:19853426..19853676	300
LncRNA-merge_J-10559	*	Chr1:19853501..19853800	214
LncRNA-merge_J-10560	*	Chr1:19878501..19878750	246
LncRNA-merge_J-10561	*	Chr1:19889501..19889850	299
LncRNA-merge_J-10562	*	Chr1:19894051..19894250	249
LncRNA-merge_J-10563	*	Chr1:19957201..19957650	214
LncRNA-merge_H-5847	-	Chr1:19957808..19958046	764
LncRNA-merge_J-10564	*	Chr1:19975201..19975650	205
LncRNA-merge_H-5848	-	Chr1:19982613..19982926	330
LncRNA-merge_H-5121	-	Chr1:1999863..2000154	249
LncRNA-merge_J-10565	*	Chr1:20004101..20004300	249
LncRNA-merge_D-10566	*	Chr1:20007821..20008202	358
LncRNA-merge_H-831	+	Chr1:20007959..20008159	219
LncRNA-merge_FH-5849	-	Chr1:20010404..20011084	265
LncRNA-merge_J-10567	*	Chr1:20010501..20010700	349
LncRNA-merge_J-10568	*	Chr1:20012851..20013050	251
LncRNA-merge_H-5850	-	Chr1:20015472..20015895	207
LncRNA-merge_I-5851	-	Chr1:20016220..20017332	1989
LncRNA-merge_H-5852	-	Chr1:20018633..20019086	249
LncRNA-merge_H-832	+	Chr1:20018742..20018942	299
LncRNA-merge_I-833	+	Chr1:20041517..20041734	495
LncRNA-merge_H-5853	-	Chr1:20051734..20052286	362
LncRNA-merge_H-834	+	Chr1:20052026..20052245	260
LncRNA-merge_J-10569	*	Chr1:20060151..20060400	199
LncRNA-merge_AI-5854	-	Chr1:20083210..20084173	299
LncRNA-merge_H-835	+	Chr1:20093469..20093717	208
LncRNA-merge_J-10570	*	Chr1:20094301..20094600	308
LncRNA-merge_H-836	+	Chr1:20094612..20095071	271
LncRNA-merge_J-10571	*	Chr1:20126851..20127050	199
LncRNA-merge_I-5855	-	Chr1:20169919..20170665	246
LncRNA-merge_H-5856	-	Chr1:20209125..20209422	199
LncRNA-merge_H-5857	-	Chr1:20209869..20210068	233
LncRNA-merge_J-10572	*	Chr1:20220051..20220300	513
LncRNA-merge_H-5858	-	Chr1:20226799..20227155	523
LncRNA-merge_H-837	+	Chr1:20234222..20234490	308
LncRNA-merge_H-838	+	Chr1:20239527..20240080	869
LncRNA-merge_H-5859	-	Chr1:20239559..20239949	459
LncRNA-merge_J-10573	*	Chr1:20239901..20240100	384
LncRNA-merge_H-839	+	Chr1:20281392..20281707	2912
LncRNA-merge_AI-5860	-	Chr1:20288803..20290316	199
LncRNA-merge_H-840	+	Chr1:20321399..20321957	322
LncRNA-merge_C-5861	-	Chr1:20321550..20321764	249
LncRNA-merge_H-5862	-	Chr1:20331391..20331607	199
LncRNA-merge_I-841	+	Chr1:20392507..20393630	254
LncRNA-merge_C-842	+	Chr1:20406674..20407010	363
LncRNA-merge_H-843	+	Chr1:20412148..20412497	285
LncRNA-merge_H-844	+	Chr1:20422319..20422598	312
LncRNA-merge_I-845	+	Chr1:20432889..20433236	85
LncRNA-merge_J-10574	*	Chr1:20445351..20445550	85
LncRNA-merge_H-5863	-	Chr1:20445928..20446153	283
LncRNA-merge_J-10575	*	Chr1:20446551..20446750	7602
LncRNA-merge_I-846	+	Chr1:20470024..20470247	495
LncRNA-merge_I-5864	-	Chr1:20475756..20476568	283
LncRNA-merge_I-5865	-	Chr1:20476623..20477773	231
LncRNA-merge_H-847	+	Chr1:20484708..20485135	238
LncRNA-merge_H-848	+	Chr1:20486251..20486520	319
LncRNA-merge_H-5866	-	Chr1:20487466..20487770	224
LncRNA-merge_J-10576	*	Chr1:20488051..20488300	278
LncRNA-merge_H-5867	-	Chr1:20493113..20493595	214
LncRNA-merge_I-849	+	Chr1:20493748..20494834	1498
LncRNA-merge_H-5868	-	Chr1:20495301..20495680	199
LncRNA-merge_H-850	+	Chr1:20495409..20495793	1050
LncRNA-merge_H-851	+	Chr1:20496760..20497288	251
LncRNA-merge_I-852	+	Chr1:20509839..20511162	431
LncRNA-merge_J-10577	*	Chr1:20519051..20519400	1315
LncRNA-merge_J-10578	*	Chr1:20523701..20523900	321
LncRNA-merge_H-853	+	Chr1:20546196..20546437	699
LncRNA-merge_J-10579	*	Chr1:20546401..20546600	447
LncRNA-merge_J-10580	*	Chr1:20546951..20547150	462
LncRNA-merge_I-5869	-	Chr1:20558234..20559103	203
LncRNA-merge_H-56	+	Chr1:2055990..2056304	251
LncRNA-merge_H-854	+	Chr1:20566154..20566421	849
LncRNA-merge_H-57	+	Chr1:2056862..2057170	272
LncRNA-merge_H-5870	-	Chr1:20582296..20582564	261
LncRNA-merge_C-5871	-	Chr1:20592276..20592771	311
LncRNA-merge_H-855	+	Chr1:20599596..20599901	212
LncRNA-merge_J-10581	*	Chr1:20599751..20600000	299
LncRNA-merge_I-856	+	Chr1:20601013..20601794	423
LncRNA-merge_J-10582	*	Chr1:20650801..20651100	518
LncRNA-merge_H-5872	-	Chr1:20669925..20670146	897
LncRNA-merge_J-10583	*	Chr1:20671051..20671250	451
LncRNA-merge_H-5873	-	Chr1:20672533..20672879	288
LncRNA-merge_H-857	+	Chr1:20673183..20673391	247
LncRNA-merge_H-5874	-	Chr1:20686127..20686326	327
LncRNA-merge_I-5875	-	Chr1:20688613..20691034	281
LncRNA-merge_J-10584	*	Chr1:20700651..20700900	366
LncRNA-merge_H-858	+	Chr1:20701001..20701278	249
LncRNA-merge_H-5876	-	Chr1:20701145..20701392	257
LncRNA-merge_I-5877	-	Chr1:20709476..20711311	411
LncRNA-merge_AI-5878	-	Chr1:20728328..20728745	210
LncRNA-merge_H-5879	-	Chr1:20745121..20745419	205
LncRNA-merge_H-5880	-	Chr1:20746102..20746333	625
LncRNA-merge_J-10585	*	Chr1:20761151..20761450	1062
LncRNA-merge_J-10586	*	Chr1:20761701..20762000	720
LncRNA-merge_H-859	+	Chr1:20766143..20766360	664
LncRNA-merge_H-860	+	Chr1:20767491..20767894	1124
LncRNA-merge_H-5063	-	Chr1:207751..208011	407
LncRNA-merge_I-861	+	Chr1:20777726..20778130	336
LncRNA-merge_J-10587	*	Chr1:20786301..20786500	201
LncRNA-merge_H-862	+	Chr1:20798578..20798938	498
LncRNA-merge_J-10588	*	Chr1:20813501..20813800	880
LncRNA-merge_J-10589	*	Chr1:20814001..20814350	249
LncRNA-merge_J-10590	*	Chr1:20814751..20814950	324
LncRNA-merge_H-863	+	Chr1:20815097..20815371	471
LncRNA-merge_J-10591	*	Chr1:20815401..20815650	349
LncRNA-merge_H-864	+	Chr1:20846085..20846530	313
LncRNA-merge_C-5881	-	Chr1:20870855..20871201	317
LncRNA-merge_J-10592	*	Chr1:20872351..20872650	360
LncRNA-merge_H-5882	-	Chr1:20915368..20915766	367
LncRNA-merge_H-865	+	Chr1:20926164..20926446	219
LncRNA-merge_I-866	+	Chr1:20931031..20931975	315
LncRNA-merge_D-10593	*	Chr1:20955431..20956190	856
LncRNA-merge_H-5883	-	Chr1:20994273..20994511	272
LncRNA-merge_C-867	+	Chr1:21000030..21000358	304
LncRNA-merge_C-868	+	Chr1:21010758..21010990	600
LncRNA-merge_J-10594	*	Chr1:21015001..21015200	775
LncRNA-merge_H-5884	-	Chr1:21015214..21015430	347
LncRNA-merge_AI-5885	-	Chr1:21022758..21024402	349
LncRNA-merge_J-10595	*	Chr1:21032851..21033150	244
LncRNA-merge_J-10596	*	Chr1:21039251..21039450	420
LncRNA-merge_H-869	+	Chr1:21040021..21040363	235
LncRNA-merge_J-9972	*	Chr1:2104101..2104350	317
LncRNA-merge_H-5886	-	Chr1:21051657..21051893	633
LncRNA-merge_H-870	+	Chr1:21051657..21051960	825
LncRNA-merge_D-10597	*	Chr1:21051945..21053144	241
LncRNA-merge_GH-5887	-	Chr1:21052293..21053178	244
LncRNA-merge_H-871	+	Chr1:21054442..21054647	350
LncRNA-merge_H-5888	-	Chr1:21055433..21055639	275
LncRNA-merge_H-872	+	Chr1:21055433..21055672	595
LncRNA-merge_AI-873	+	Chr1:21056400..21057815	391
LncRNA-merge_J-10598	*	Chr1:21058551..21058800	381
LncRNA-merge_J-10599	*	Chr1:21059651..21059950	531
LncRNA-merge_J-10600	*	Chr1:21060001..21060200	304
LncRNA-merge_H-874	+	Chr1:21060491..21060729	246
LncRNA-merge_J-10601	*	Chr1:21069051..21069400	1350
KIM-ET-AL_ATSNOR43_2	-	chr1:2107312..2107395	504
LncRNA-merge_H-5122	-	Chr1:2107814..2108063	292
LncRNA-merge_H-875	+	Chr1:21081714..21081949	292
LncRNA-merge_I-876	+	Chr1:21107987..21110752	292
KIM-ET-AL_ATSNOR43_1	-	chr1:2111063..2111146	292
LncRNA-merge_C-877	+	Chr1:21125176..21125594	292
LncRNA-merge_J-10602	*	Chr1:21132151..21132400	292
LncRNA-merge_J-10603	*	Chr1:21134351..21134550	292
LncRNA-merge_I-878	+	Chr1:21149705..21150153	292
LncRNA-merge_I-5889	-	Chr1:21155294..21157567	301
LncRNA-merge_J-10604	*	Chr1:21200151..21200400	215
LncRNA-merge_J-10605	*	Chr1:21200451..21200700	316
LncRNA-merge_J-10606	*	Chr1:21200801..21201100	891
LncRNA-merge_J-10607	*	Chr1:21205801..21206000	391
LncRNA-merge_J-10608	*	Chr1:21206501..21206700	223
LncRNA-merge_J-10609	*	Chr1:21206751..21206950	329
LncRNA-merge_I-879	+	Chr1:21210481..21211008	686
LncRNA-merge_AI-5890	-	Chr1:21214117..21215406	199
LncRNA-merge_J-10610	*	Chr1:21216851..21217150	373
LncRNA-merge_H-880	+	Chr1:21217638..21218120	211
LncRNA-merge_D-10611	*	Chr1:21221323..21222050	217
LncRNA-merge_I-5891	-	Chr1:21229998..21230469	199
LncRNA-merge_H-881	+	Chr1:21231483..21231747	199
LncRNA-merge_J-10612	*	Chr1:21232401..21232600	295
LncRNA-merge_J-10613	*	Chr1:21235651..21235900	277
LncRNA-merge_J-10614	*	Chr1:21236001..21236200	199
LncRNA-merge_H-882	+	Chr1:21236334..21236632	1378
LncRNA-merge_J-10615	*	Chr1:21253101..21253300	302
LncRNA-merge_H-883	+	Chr1:21262038..21262657	451
LncRNA-merge_H-5892	-	Chr1:21262309..21262657	386
LncRNA-merge_J-10616	*	Chr1:21262551..21262800	409
LncRNA-merge_H-884	+	Chr1:21267219..21267467	276
LncRNA-merge_H-5893	-	Chr1:21268097..21268414	266
LncRNA-merge_H-5894	-	Chr1:21313814..21314056	490
LncRNA-merge_H-885	+	Chr1:21319145..21319482	473
LncRNA-merge_H-886	+	Chr1:21326512..21326899	449
LncRNA-merge_C-887	+	Chr1:21328271..21328606	249
LncRNA-merge_H-5895	-	Chr1:21355005..21355333	586
LncRNA-merge_J-10617	*	Chr1:21360551..21360750	581
LncRNA-merge_CH-5896	-	Chr1:21376425..21376913	1033
LncRNA-merge_I-888	+	Chr1:21382130..21383304	338
LncRNA-merge_H-5897	-	Chr1:21407276..21407477	284
LncRNA-merge_H-889	+	Chr1:21407611..21407920	199
LncRNA-merge_I-5898	-	Chr1:21413054..21413738	299
LncRNA-merge_H-5123	-	Chr1:2141433..2141890	247
LncRNA-merge_H-5899	-	Chr1:21421706..21422012	337
LncRNA-merge_AI-890	+	Chr1:21422459..21423346	347
LncRNA-merge_J-10618	*	Chr1:21423451..21423900	755
LncRNA-merge_H-891	+	Chr1:21423779..21424024	1330
LncRNA-merge_H-5900	-	Chr1:21423927..21424141	442
LncRNA-merge_I-892	+	Chr1:21424798..21426173	305
LncRNA-merge_J-10619	*	Chr1:21443901..21444350	303
LncRNA-merge_I-5901	-	Chr1:21448884..21449134	370
LncRNA-merge_J-9973	*	Chr1:2145801..2146000	199
LncRNA-merge_D-10620	*	Chr1:21469354..21469820	302
LncRNA-merge_H-893	+	Chr1:21470688..21470934	368
LncRNA-merge_C-894	+	Chr1:21472326..21472638	1343
LncRNA-merge_H-5902	-	Chr1:21475231..21475619	405
LncRNA-merge_I-895	+	Chr1:21476021..21476737	735
LncRNA-merge_C-896	+	Chr1:21487195..21487545	967
LncRNA-merge_I-5903	-	Chr1:21523335..21524056	645
KIM-ET-AL_ATSNOR43_11	-	chr1:2156220..2156305	3980
LncRNA-merge_H-897	+	Chr1:21581193..21581676	603
LncRNA-merge_EH-5904	-	Chr1:21616203..21617073	2316
LncRNA-merge_DJ-10621	*	Chr1:21616368..21617242	199
LncRNA-merge_H-898	+	Chr1:21616453..21616960	821
LncRNA-merge_J-10622	*	Chr1:21618251..21618450	199
LncRNA-merge_J-10623	*	Chr1:21618501..21618700	199
LncRNA-merge_H-5905	-	Chr1:21619120..21619579	1051
LncRNA-merge_H-899	+	Chr1:21619120..21619648	199
LncRNA-merge_H-900	+	Chr1:21630757..21631002	347
LncRNA-merge_J-10624	*	Chr1:21636351..21636600	350
LncRNA-merge_J-10625	*	Chr1:21639301..21639600	803
LncRNA-merge_H-901	+	Chr1:21642718..21642960	540
LncRNA-merge_J-10626	*	Chr1:21644651..21644950	987
LncRNA-merge_H-902	+	Chr1:21645641..21646022	636
LncRNA-merge_H-5906	-	Chr1:21648168..21648534	266
LncRNA-merge_CH-5907	-	Chr1:21648938..21649281	449
LncRNA-merge_H-903	+	Chr1:21649811..21650054	199
LncRNA-merge_H-5908	-	Chr1:21649849..21650054	209
LncRNA-merge_I-58	+	Chr1:2165516..2165746	521
LncRNA-merge_J-10627	*	Chr1:21656401..21656650	249
LncRNA-merge_H-5909	-	Chr1:21657185..21657427	1521
LncRNA-merge_J-10628	*	Chr1:21661551..21661750	199
LncRNA-merge_H-59	+	Chr1:2166658..2166864	1771
LncRNA-merge_H-5910	-	Chr1:21669675..21669902	435
LncRNA-merge_J-10629	*	Chr1:21670301..21670500	199
LncRNA-merge_J-10630	*	Chr1:21671801..21672150	207
LncRNA-merge_J-10631	*	Chr1:21674551..21674750	900
LncRNA-merge_H-5911	-	Chr1:21674665..21675011	2055
LncRNA-merge_H-904	+	Chr1:21682642..21683025	455
LncRNA-merge_H-905	+	Chr1:21683650..21683857	199
LncRNA-merge_H-906	+	Chr1:21695019..21695230	323
LncRNA-merge_J-10632	*	Chr1:21705401..21705650	225
LncRNA-merge_H-907	+	Chr1:21706495..21706819	449
LncRNA-merge_H-908	+	Chr1:21710979..21711281	571
LncRNA-merge_J-10633	*	Chr1:21723001..21723300	299
LncRNA-merge_AI-5912	-	Chr1:21742943..21743891	299
LncRNA-merge_H-60	+	Chr1:2176164..2176526	259
LncRNA-merge_J-9974	*	Chr1:2177001..2177250	204
LncRNA-merge_AI-909	+	Chr1:21784644..21786869	199
LncRNA-merge_H-5064	-	Chr1:217908..218112	219
LncRNA-merge_J-10634	*	Chr1:21838851..21839100	299
LncRNA-merge_AI-61	+	Chr1:2184346..2186539	4524
LncRNA-merge_H-910	+	Chr1:21858531..21858813	199
LncRNA-merge_H-5913	-	Chr1:21859040..21859313	272
LncRNA-merge_H-911	+	Chr1:21867233..21867495	636
LncRNA-merge_H-5914	-	Chr1:21867439..21867654	249
LncRNA-merge_H-62	+	Chr1:2186932..2187181	203
LncRNA-merge_AI-5124	-	Chr1:2187620..2188417	211
LncRNA-merge_C-912	+	Chr1:21879987..21880216	199
LncRNA-merge_H-913	+	Chr1:21886576..21886881	1080
LncRNA-merge_H-5915	-	Chr1:21901449..21901697	5895
LncRNA-merge_J-10635	*	Chr1:21914901..21915150	199
LncRNA-merge_J-10636	*	Chr1:21923451..21923800	2293
LncRNA-merge_H-914	+	Chr1:21924040..21924272	426
LncRNA-merge_H-915	+	Chr1:21934487..21935006	304
LncRNA-merge_J-10637	*	Chr1:21947801..21948000	359
LncRNA-merge_H-916	+	Chr1:21954149..21954390	265
LncRNA-merge_H-5916	-	Chr1:21954149..21954426	334
LncRNA-merge_J-10638	*	Chr1:21964551..21964800	199
LncRNA-merge_CH-63	+	Chr1:2196531..2196959	199
LncRNA-merge_H-5917	-	Chr1:21966723..21966990	239
LncRNA-merge_H-5918	-	Chr1:21973735..21974000	223
LncRNA-merge_H-917	+	Chr1:21973874..21974073	221
LncRNA-merge_H-5919	-	Chr1:21976146..21976743	199
LncRNA-merge_H-5920	-	Chr1:21977845..21978090	396
LncRNA-merge_J-10639	*	Chr1:21978501..21978700	283
LncRNA-merge_H-5921	-	Chr1:21998214..21999630	199
LncRNA-merge_J-10640	*	Chr1:22000151..22000400	1952
LncRNA-merge_H-918	+	Chr1:22007824..22008111	1198
LncRNA-merge_C-5922	-	Chr1:22033878..22034154	199
LncRNA-merge_J-10641	*	Chr1:22058001..22058350	249
LncRNA-merge_H-5923	-	Chr1:22075613..22075885	588
LncRNA-merge_D-10642	*	Chr1:22076505..22077103	2110
LncRNA-merge_CH-5924	-	Chr1:22076532..22077068	443
LncRNA-merge_C-5925	-	Chr1:22083657..22084042	273
LncRNA-merge_H-919	+	Chr1:22085009..22085517	739
LncRNA-merge_H-5926	-	Chr1:22087974..22088246	1704
LncRNA-merge_J-10643	*	Chr1:22097201..22097400	392
LncRNA-merge_J-10644	*	Chr1:22097701..22097900	314
LncRNA-merge_H-920	+	Chr1:22098163..22098418	199
LncRNA-merge_H-5927	-	Chr1:22098601..22098822	249
LncRNA-merge_J-10645	*	Chr1:22098851..22099050	524
LncRNA-merge_J-10646	*	Chr1:22109801..22110400	296
LncRNA-merge_H-5928	-	Chr1:22110495..22110729	1291
LncRNA-merge_H-921	+	Chr1:22120558..22120970	316
LncRNA-merge_H-5929	-	Chr1:22124421..22124687	209
LncRNA-merge_H-922	+	Chr1:22128870..22129201	472
LncRNA-merge_H-5930	-	Chr1:22132868..22133104	313
LncRNA-merge_H-923	+	Chr1:22133722..22134127	411
LncRNA-merge_H-5931	-	Chr1:22136096..22136410	1417
LncRNA-merge_I-924	+	Chr1:22150915..22152139	274
LncRNA-merge_I-5932	-	Chr1:22171632..22172685	246
LncRNA-merge_J-10647	*	Chr1:22172951..22173200	329
LncRNA-merge_H-925	+	Chr1:22173807..22174054	659
LncRNA-merge_I-5933	-	Chr1:22182518..22183143	3388
LncRNA-merge_J-10648	*	Chr1:22183751..22183950	280
LncRNA-merge_J-10649	*	Chr1:22184351..22184600	249
LncRNA-merge_J-10650	*	Chr1:22184901..22185250	199
LncRNA-merge_J-10651	*	Chr1:22186301..22186500	521
LncRNA-merge_I-5934	-	Chr1:22195524..22196685	437
LncRNA-merge_J-10652	*	Chr1:22197301..22197550	199
LncRNA-merge_C-64	+	Chr1:2221146..2221421	984
LncRNA-merge_J-10653	*	Chr1:22225351..22225600	1625
LncRNA-merge_J-10654	*	Chr1:22225901..22226250	1809
LncRNA-merge_H-5935	-	Chr1:22227960..22228246	229
LncRNA-merge_I-5936	-	Chr1:22228699..22228977	1401
LncRNA-merge_H-5937	-	Chr1:22229144..22229390	1311
LncRNA-merge_C-926	+	Chr1:22229240..22229632	249
LncRNA-merge_I-5938	-	Chr1:22231187..22232737	237
LncRNA-merge_I-5939	-	Chr1:22238007..22238362	275
LncRNA-merge_H-927	+	Chr1:22244178..22244406	208
LncRNA-merge_H-928	+	Chr1:22273660..22273904	2817
LncRNA-merge_H-5940	-	Chr1:22274610..22274863	365
LncRNA-merge_H-5941	-	Chr1:22281806..22282113	274
LncRNA-merge_J-10655	*	Chr1:22283451..22283650	209
LncRNA-merge_I-5942	-	Chr1:22284121..22285076	927
LncRNA-merge_AI-5943	-	Chr1:22294383..22297220	687
LncRNA-merge_J-10656	*	Chr1:22297401..22297600	228
LncRNA-merge_I-929	+	Chr1:22297972..22298736	348
LncRNA-merge_AI-5944	-	Chr1:22299525..22301343	1500
LncRNA-merge_AI-930	+	Chr1:22302491..22305156	1123
LncRNA-merge_C-931	+	Chr1:22316247..22316453	303
KIM-ET-AL_ATSNOR43_7	-	chr1:22316989..22317076	299
LncRNA-merge_H-932	+	Chr1:22319505..22319714	2077
LncRNA-merge_H-5945	-	Chr1:22319918..22320133	564
LncRNA-merge_H-933	+	Chr1:22321387..22321594	211
LncRNA-merge_H-5946	-	Chr1:22323032..22323394	434
LncRNA-merge_H-65	+	Chr1:2233316..2233530	1888
LncRNA-merge_J-9975	*	Chr1:2233601..2233800	925
LncRNA-merge_H-934	+	Chr1:22376898..22377150	220
LncRNA-merge_J-10657	*	Chr1:22378001..22378250	395
LncRNA-merge_H-935	+	Chr1:22382702..22382912	199
LncRNA-merge_H-5947	-	Chr1:22391908..22392111	1460
LncRNA-merge_H-5948	-	Chr1:22395656..22396168	1302
LncRNA-merge_I-936	+	Chr1:22396665..22396913	375
KIM-ET-AL_ATSNOR43_6	-	chr1:22398214..22398299	253
LncRNA-merge_H-937	+	Chr1:22408068..22408511	636
LncRNA-merge_J-10658	*	Chr1:22408501..22408800	215
LncRNA-merge_H-5125	-	Chr1:2241510..2241744	1317
LncRNA-merge_J-10659	*	Chr1:22420701..22420950	1802
LncRNA-merge_H-938	+	Chr1:22420930..22421268	972
LncRNA-merge_J-10660	*	Chr1:22421401..22421650	236
LncRNA-merge_J-10661	*	Chr1:22421801..22422100	199
LncRNA-merge_J-10662	*	Chr1:22422401..22422650	268
KIM-ET-AL_ATSNOR43_8	+	chr1:22431906..22431992	260
LncRNA-merge_J-10663	*	Chr1:22442801..22443000	490
LncRNA-merge_C-66	+	Chr1:2246898..2247588	846
LncRNA-merge_J-10664	*	Chr1:22515101..22515300	297
LncRNA-merge_H-939	+	Chr1:22519923..22520191	202
LncRNA-merge_D-10665	*	Chr1:22522314..22522834	350
LncRNA-merge_H-5949	-	Chr1:22522488..22522725	1018
LncRNA-merge_J-10666	*	Chr1:22533401..22533650	845
LncRNA-merge_H-940	+	Chr1:22547097..22547628	5864
LncRNA-merge_I-941	+	Chr1:22577374..22577733	480
LncRNA-merge_H-5950	-	Chr1:22581098..22581302	490
LncRNA-merge_H-942	+	Chr1:22591832..22592147	756
LncRNA-merge_J-10667	*	Chr1:22595851..22596100	575
LncRNA-merge_J-10668	*	Chr1:22596601..22596800	386
LncRNA-merge_J-10669	*	Chr1:22602651..22602850	277
LncRNA-merge_H-943	+	Chr1:22612257..22612474	283
LncRNA-merge_C-944	+	Chr1:22616055..22616332	603
LncRNA-merge_H-945	+	Chr1:22620084..22620307	199
LncRNA-merge_J-10670	*	Chr1:22631351..22631700	499
LncRNA-merge_J-10671	*	Chr1:22631751..22631950	285
LncRNA-merge_C-946	+	Chr1:22651695..22651898	205
LncRNA-merge_H-5126	-	Chr1:2268612..2269169	888
LncRNA-merge_H-5951	-	Chr1:22689258..22689500	312
LncRNA-merge_H-5952	-	Chr1:22693250..22693585	249
LncRNA-merge_I-5953	-	Chr1:22701489..22701746	344
LncRNA-merge_I-947	+	Chr1:22704009..22704396	249
LncRNA-merge_H-948	+	Chr1:22715516..22716215	270
LncRNA-merge_H-5954	-	Chr1:22718047..22718254	199
LncRNA-merge_J-10672	*	Chr1:22727601..22727800	665
LncRNA-merge_H-5955	-	Chr1:22728733..22729039	295
LncRNA-merge_J-10673	*	Chr1:22732501..22732700	3924
LncRNA-merge_H-5956	-	Chr1:22740620..22740823	381
LncRNA-merge_H-949	+	Chr1:22741574..22741816	312
LncRNA-merge_H-5957	-	Chr1:22741681..22741922	200
LncRNA-merge_D-10674	*	Chr1:22743067..22743447	885
LncRNA-merge_H-5958	-	Chr1:22743171..22743472	531
LncRNA-merge_I-5959	-	Chr1:22750964..22751562	834
LncRNA-merge_J-10675	*	Chr1:22758151..22758400	264
LncRNA-merge_H-950	+	Chr1:22761123..22761324	645
LncRNA-merge_C-5960	-	Chr1:22768007..22768257	2496
LncRNA-merge_H-951	+	Chr1:22797235..22797519	5586
LncRNA-merge_J-10676	*	Chr1:22816101..22816300	821
LncRNA-merge_H-5961	-	Chr1:22833810..22834062	474
LncRNA-merge_J-9976	*	Chr1:2283451..2283800	408
LncRNA-merge_H-5962	-	Chr1:22834538..22834809	288
LncRNA-merge_J-9977	*	Chr1:2283851..2284050	291
LncRNA-merge_I-952	+	Chr1:22839991..22841860	4451
LncRNA-merge_D-10677	*	Chr1:22842633..22843151	588
LncRNA-merge_H-953	+	Chr1:22867315..22867541	642
LncRNA-merge_H-954	+	Chr1:22874482..22874886	1308
LncRNA-merge_J-10678	*	Chr1:22877001..22877300	3456
LncRNA-merge_H-955	+	Chr1:22877462..22877671	1044
LncRNA-merge_J-10679	*	Chr1:22879401..22879600	453
LncRNA-merge_H-956	+	Chr1:22887272..22887544	1020
LncRNA-merge_J-10680	*	Chr1:22891001..22891800	1086
LncRNA-merge_J-10681	*	Chr1:22892001..22892250	3726
LncRNA-merge_J-10682	*	Chr1:22894651..22894950	1740
LncRNA-merge_J-10683	*	Chr1:22895351..22895550	1578
LncRNA-merge_J-10684	*	Chr1:22896201..22896650	912
LncRNA-merge_H-957	+	Chr1:22914365..22915032	486
LncRNA-merge_H-5963	-	Chr1:22914501..22914744	319
LncRNA-merge_H-5964	-	Chr1:22918355..22918592	477
LncRNA-merge_D-10685	*	Chr1:22927289..22928430	537
LncRNA-merge_I-5965	-	Chr1:22940330..22940864	1206
LncRNA-merge_I-5966	-	Chr1:22944720..22945242	582
LncRNA-merge_H-958	+	Chr1:22945425..22945794	627
LncRNA-merge_H-5967	-	Chr1:22945465..22945899	2477
LncRNA-merge_H-5968	-	Chr1:22947413..22947891	544
LncRNA-merge_H-959	+	Chr1:22947518..22947748	810
LncRNA-merge_D-10686	*	Chr1:22947543..22947962	360
LncRNA-merge_H-960	+	Chr1:22955427..22955842	199
LncRNA-merge_I-5969	-	Chr1:22955925..22956483	299
LncRNA-merge_J-10687	*	Chr1:22979951..22980200	4521
LncRNA-merge_I-5970	-	Chr1:22987482..22987938	226
LncRNA-merge_H-961	+	Chr1:22988980..22989332	2134
LncRNA-merge_I-5971	-	Chr1:22990974..22991679	272
LncRNA-merge_J-10688	*	Chr1:23002651..23002900	3829
LncRNA-merge_H-962	+	Chr1:23003504..23003714	2521
LncRNA-merge_H-963	+	Chr1:23006713..23006912	10283
LncRNA-merge_J-10689	*	Chr1:23015701..23015950	1603
LncRNA-merge_J-10690	*	Chr1:23021351..23021750	632
LncRNA-merge_H-964	+	Chr1:23021929..23022195	570
LncRNA-merge_H-5972	-	Chr1:23023931..23024189	313
LncRNA-merge_H-5973	-	Chr1:23025286..23025665	614
LncRNA-merge_J-10691	*	Chr1:23025851..23026050	1491
LncRNA-merge_H-965	+	Chr1:23030491..23030787	1662
LncRNA-merge_FGH-5974	-	Chr1:23032346..23033040	509
LncRNA-merge_FG-5975	-	Chr1:23034347..23035352	997
LncRNA-merge_J-10692	*	Chr1:23034401..23034600	1179
LncRNA-merge_GH-966	+	Chr1:23034608..23035381	333
LncRNA-merge_H-67	+	Chr1:2304137..2304452	682
LncRNA-merge_C-5976	-	Chr1:23045001..23045338	1154
LncRNA-merge_J-10693	*	Chr1:23045701..23045950	1267
LncRNA-merge_J-10694	*	Chr1:23062651..23062950	370
LncRNA-merge_H-967	+	Chr1:23068046..23068354	1052
LncRNA-merge_J-10695	*	Chr1:23068801..23069150	1598
LncRNA-merge_J-10696	*	Chr1:23074801..23075150	7480
LncRNA-merge_J-10697	*	Chr1:23075201..23075400	453
LncRNA-merge_J-10698	*	Chr1:23075951..23076350	318
LncRNA-merge_H-968	+	Chr1:23076092..23076323	945
LncRNA-merge_H-969	+	Chr1:23077195..23077601	2347
LncRNA-merge_J-10699	*	Chr1:23079101..23079400	426
LncRNA-merge_J-10700	*	Chr1:23079601..23079800	628
LncRNA-merge_J-10701	*	Chr1:23081201..23081400	373
LncRNA-merge_J-10702	*	Chr1:23088701..23089050	378
LncRNA-merge_J-10703	*	Chr1:23110951..23111150	318
LncRNA-merge_J-10704	*	Chr1:23134501..23134850	199
LncRNA-merge_J-10705	*	Chr1:23134951..23135400	250
LncRNA-merge_J-10706	*	Chr1:23138751..23139100	383
LncRNA-merge_J-10707	*	Chr1:23142101..23142300	1109
LncRNA-merge_I-970	+	Chr1:23156930..23157297	399
LncRNA-merge_J-10708	*	Chr1:23159051..23159250	299
LncRNA-merge_H-5977	-	Chr1:23163139..23163372	480
LncRNA-merge_J-10709	*	Chr1:23163201..23163450	573
LncRNA-merge_H-5978	-	Chr1:23163838..23164039	246
LncRNA-merge_H-971	+	Chr1:23166324..23166572	3364
LncRNA-merge_J-10710	*	Chr1:23166451..23166650	261
LncRNA-merge_J-10711	*	Chr1:23167801..23168150	687
LncRNA-merge_H-68	+	Chr1:2317217..2317528	465
LncRNA-merge_J-10712	*	Chr1:23190501..23190700	322
LncRNA-merge_I-972	+	Chr1:23195352..23195721	1036
LncRNA-merge_J-10713	*	Chr1:23196751..23197000	243
LncRNA-merge_J-10714	*	Chr1:23197851..23198050	543
LncRNA-merge_J-10715	*	Chr1:23198501..23198700	1023
LncRNA-merge_H-5127	-	Chr1:2321243..2321925	1647
LncRNA-merge_H-69	+	Chr1:2321381..2321961	615
LncRNA-merge_H-5979	-	Chr1:23219061..23219393	205
LncRNA-merge_I-5980	-	Chr1:23240660..23242889	553
LncRNA-merge_H-973	+	Chr1:23243379..23243652	484
LncRNA-merge_H-974	+	Chr1:23262294..23263024	688
LncRNA-merge_I-5981	-	Chr1:23267975..23268534	3109
LncRNA-merge_H-975	+	Chr1:23269826..23270254	287
LncRNA-merge_H-5982	-	Chr1:23276548..23277075	199
LncRNA-merge_J-10716	*	Chr1:23277801..23278000	601
LncRNA-merge_J-10717	*	Chr1:23288851..23289300	632
LncRNA-merge_J-10718	*	Chr1:23289551..23289800	549
LncRNA-merge_J-10719	*	Chr1:23290301..23290700	304
LncRNA-merge_I-976	+	Chr1:23294976..23295564	611
LncRNA-merge_J-10720	*	Chr1:23314001..23314200	215
LncRNA-merge_H-5983	-	Chr1:23314784..23315063	581
LncRNA-merge_H-977	+	Chr1:23314784..23315063	454
LncRNA-merge_H-70	+	Chr1:2334332..2334599	244
LncRNA-merge_H-978	+	Chr1:23346669..23346911	1821
LncRNA-merge_J-10721	*	Chr1:23353551..23353750	199
LncRNA-merge_H-5984	-	Chr1:23353607..23353876	464
LncRNA-merge_H-5985	-	Chr1:23365724..23365930	430
LncRNA-merge_H-979	+	Chr1:23369514..23369732	1059
LncRNA-merge_J-10722	*	Chr1:23372401..23372600	908
LncRNA-merge_H-5986	-	Chr1:23395363..23395683	259
LncRNA-merge_J-10723	*	Chr1:23398651..23398850	462
LncRNA-merge_J-10724	*	Chr1:23402351..23402750	208
LncRNA-merge_H-71	+	Chr1:2340558..2341109	359
LncRNA-merge_H-5987	-	Chr1:23415639..23415849	4081
LncRNA-merge_D-10725	*	Chr1:23430637..23430918	340
LncRNA-merge_H-5988	-	Chr1:23441502..23441899	464
LncRNA-merge_D-10726	*	Chr1:23459178..23459703	725
LncRNA-merge_J-10727	*	Chr1:23461451..23461650	199
LncRNA-merge_H-5989	-	Chr1:23475222..23475496	247
LncRNA-merge_J-10728	*	Chr1:23477451..23477650	1598
LncRNA-merge_H-980	+	Chr1:23478169..23478376	443
LncRNA-merge_H-5128	-	Chr1:2348026..2348447	513
LncRNA-merge_H-5990	-	Chr1:23488181..23488503	669
LncRNA-merge_H-981	+	Chr1:23497778..23498381	669
LncRNA-merge_J-10729	*	Chr1:23498451..23498650	414
LncRNA-merge_J-10730	*	Chr1:23514051..23514300	2264
LncRNA-merge_H-982	+	Chr1:23514851..23515147	199
LncRNA-merge_D-9978	*	Chr1:2353150..2353777	246
LncRNA-merge_C-983	+	Chr1:23540883..23541313	261
LncRNA-merge_J-10731	*	Chr1:23543751..23543950	1744
LncRNA-merge_J-9979	*	Chr1:2358651..2358900	666
LncRNA-merge_J-10732	*	Chr1:23597601..23597900	3003
LncRNA-merge_H-984	+	Chr1:23611619..23612149	353
LncRNA-merge_J-10733	*	Chr1:23630101..23630450	199
LncRNA-merge_J-10734	*	Chr1:23630551..23630800	254
LncRNA-merge_J-10735	*	Chr1:23631001..23631200	212
LncRNA-merge_H-985	+	Chr1:23631520..23631730	299
LncRNA-merge_H-986	+	Chr1:23635411..23635651	248
LncRNA-merge_H-987	+	Chr1:23640069..23640339	246
LncRNA-merge_H-5991	-	Chr1:23640140..23640371	642
LncRNA-merge_DJ-10736	*	Chr1:23649481..23650187	239
LncRNA-merge_I-988	+	Chr1:23655712..23657612	349
LncRNA-merge_J-10737	*	Chr1:23679001..23679350	710
LncRNA-merge_J-10738	*	Chr1:23681301..23681550	216
LncRNA-merge_H-989	+	Chr1:23688525..23688805	423
LncRNA-merge_I-5992	-	Chr1:23688963..23689443	233
LncRNA-merge_H-5993	-	Chr1:23691268..23691584	259
LncRNA-merge_J-10739	*	Chr1:23693301..23693700	238
LncRNA-merge_H-990	+	Chr1:23694148..23694348	285
LncRNA-merge_J-10740	*	Chr1:23694601..23694800	454
LncRNA-merge_J-10741	*	Chr1:23695801..23696100	270
KIM-ET-AL_ATSNOR146	+	chr1:23704841..23704967	308
LncRNA-merge_J-10742	*	Chr1:23722651..23722850	377
LncRNA-merge_I-991	+	Chr1:23726505..23727581	199
LncRNA-merge_H-5994	-	Chr1:23736666..23736949	702
LncRNA-merge_H-5995	-	Chr1:23746115..23746324	271
LncRNA-merge_J-10743	*	Chr1:23784201..23784400	4033
LncRNA-merge_J-10744	*	Chr1:23787401..23787600	237
LncRNA-merge_J-10745	*	Chr1:23787851..23788100	2275
LncRNA-merge_H-992	+	Chr1:23807640..23807852	602
LncRNA-merge_H-993	+	Chr1:23820720..23821040	556
LncRNA-merge_H-5996	-	Chr1:23820767..23820976	199
LncRNA-merge_H-5997	-	Chr1:23843989..23844301	581
LncRNA-merge_H-994	+	Chr1:23844133..23844447	555
LncRNA-merge_I-995	+	Chr1:23850571..23852785	246
LncRNA-merge_J-9980	*	Chr1:2388851..2389100	349
LncRNA-merge_H-996	+	Chr1:23893580..23894029	199
LncRNA-merge_H-5998	-	Chr1:23893619..23894101	249
LncRNA-merge_J-10746	*	Chr1:23894001..23894300	222
LncRNA-merge_H-5999	-	Chr1:23895659..23896006	199
LncRNA-merge_H-997	+	Chr1:23898789..23899320	6520
LncRNA-merge_H-6000	-	Chr1:23898858..23899244	240
LncRNA-merge_J-10747	*	Chr1:23898901..23899100	299
LncRNA-merge_H-6001	-	Chr1:23902815..23903068	349
LncRNA-merge_J-10748	*	Chr1:23908151..23908400	249
LncRNA-merge_J-10749	*	Chr1:23909101..23909300	361
LncRNA-merge_J-10750	*	Chr1:23909401..23909600	788
LncRNA-merge_J-10751	*	Chr1:23910001..23910250	199
LncRNA-merge_J-10752	*	Chr1:23932501..23932850	783
LncRNA-merge_H-5129	-	Chr1:2394235..2394474	290
LncRNA-merge_J-10753	*	Chr1:23950351..23950650	249
LncRNA-merge_H-998	+	Chr1:23950793..23950999	597
LncRNA-merge_H-6002	-	Chr1:23950793..23951106	253
LncRNA-merge_AI-72	+	Chr1:2395450..2397345	550
LncRNA-merge_H-6003	-	Chr1:23964147..23964418	510
LncRNA-merge_H-6004	-	Chr1:23966434..23966761	213
LncRNA-merge_I-999	+	Chr1:23973728..23974177	1400
LncRNA-merge_AHI-6005	-	Chr1:23975084..23978379	286
LncRNA-merge_H-1000	+	Chr1:23977275..23977663	245
LncRNA-merge_AI-1001	+	Chr1:23984010..23984795	372
LncRNA-merge_H-6006	-	Chr1:24002889..24003430	494
LncRNA-merge_AI-1002	+	Chr1:24005899..24006393	491
LncRNA-merge_H-6007	-	Chr1:24009578..24009843	1401
LncRNA-merge_H-1003	+	Chr1:24010879..24011356	199
LncRNA-merge_J-10754	*	Chr1:24011451..24011650	2523
LncRNA-merge_J-10755	*	Chr1:24011801..24012100	267
LncRNA-merge_J-10756	*	Chr1:24014001..24014250	201
LncRNA-merge_I-1004	+	Chr1:24048863..24049160	499
LncRNA-merge_C-1005	+	Chr1:24055520..24055900	199
LncRNA-merge_J-10757	*	Chr1:24063451..24063700	249
LncRNA-merge_J-9981	*	Chr1:2406451..2406700	6159
LncRNA-merge_C-73	+	Chr1:2407539..2408129	420
LncRNA-merge_H-6008	-	Chr1:24082511..24082723	390
LncRNA-merge_I-74	+	Chr1:2415040..2415970	1455
LncRNA-merge_C-6009	-	Chr1:24178213..24178508	225
LncRNA-merge_H-1006	+	Chr1:24217899..24218197	564
LncRNA-merge_H-1007	+	Chr1:24222946..24223187	199
LncRNA-merge_I-1008	+	Chr1:24274896..24275690	271
LncRNA-merge_H-6010	-	Chr1:24292145..24292404	405
LncRNA-merge_J-10758	*	Chr1:24299501..24299750	385
LncRNA-merge_H-1009	+	Chr1:24300019..24300358	591
LncRNA-merge_J-10759	*	Chr1:24326251..24326500	215
LncRNA-merge_J-9982	*	Chr1:2433151..2433400	218
LncRNA-merge_J-10760	*	Chr1:24335501..24335750	544
LncRNA-merge_H-6011	-	Chr1:24337476..24337689	209
LncRNA-merge_H-1010	+	Chr1:24339370..24340154	499
LncRNA-merge_D-10761	*	Chr1:24339570..24339979	437
LncRNA-merge_H-1011	+	Chr1:24345646..24345921	201
LncRNA-merge_I-1012	+	Chr1:24346723..24347264	286
LncRNA-merge_H-6012	-	Chr1:24348927..24349188	199
LncRNA-merge_H-1013	+	Chr1:24376614..24376890	265
LncRNA-merge_I-1014	+	Chr1:24384342..24385178	299
LncRNA-merge_H-1015	+	Chr1:24395704..24396026	236
LncRNA-merge_H-6013	-	Chr1:24396817..24397361	285
LncRNA-merge_H-1016	+	Chr1:24397038..24397325	283
LncRNA-merge_H-1017	+	Chr1:24403350..24403662	276
LncRNA-merge_J-10762	*	Chr1:24404751..24405150	851
LncRNA-merge_I-6014	-	Chr1:24413930..24414970	382
LncRNA-merge_J-10763	*	Chr1:24424751..24425050	204
LncRNA-merge_J-10764	*	Chr1:24425251..24425500	284
LncRNA-merge_H-1018	+	Chr1:24425588..24425787	207
LncRNA-merge_H-1019	+	Chr1:24426544..24426757	372
LncRNA-merge_H-1020	+	Chr1:24447826..24448071	770
LncRNA-merge_H-6015	-	Chr1:24449999..24450252	358
LncRNA-merge_H-1021	+	Chr1:24450630..24450865	4401
LncRNA-merge_I-1022	+	Chr1:24454771..24458439	3199
LncRNA-merge_H-6016	-	Chr1:24472727..24472972	329
LncRNA-merge_J-10765	*	Chr1:24481501..24481750	244
LncRNA-merge_H-6017	-	Chr1:24506699..24506979	283
LncRNA-merge_J-10766	*	Chr1:24543401..24543600	205
LncRNA-merge_I-1023	+	Chr1:24543651..24544101	328
LncRNA-merge_H-6018	-	Chr1:24544545..24544782	348
LncRNA-merge_J-10767	*	Chr1:24561501..24561700	348
LncRNA-merge_H-1024	+	Chr1:24570522..24570733	288
LncRNA-merge_I-6019	-	Chr1:24575697..24576055	282
LncRNA-merge_H-6020	-	Chr1:24576761..24577005	281
LncRNA-merge_H-1025	+	Chr1:24607117..24607355	732
LncRNA-merge_H-6021	-	Chr1:24611181..24611680	557
LncRNA-merge_J-10768	*	Chr1:24625651..24626000	374
LncRNA-merge_H-1026	+	Chr1:24627380..24627666	638
LncRNA-merge_J-10769	*	Chr1:24629751..24630000	4767
LncRNA-merge_J-10770	*	Chr1:24630051..24630300	199
LncRNA-merge_AI-1027	+	Chr1:24642585..24644068	225
LncRNA-merge_J-10771	*	Chr1:24649751..24650050	203
LncRNA-merge_H-1028	+	Chr1:24650196..24650474	249
LncRNA-merge_H-6022	-	Chr1:24650840..24651121	238
LncRNA-merge_J-10772	*	Chr1:24651301..24651600	488
LncRNA-merge_J-10773	*	Chr1:24659901..24660150	242
LncRNA-merge_D-10774	*	Chr1:24662359..24662624	386
LncRNA-merge_H-6023	-	Chr1:24673915..24674192	952
LncRNA-merge_H-6024	-	Chr1:24675158..24675406	289
LncRNA-merge_J-10775	*	Chr1:24679151..24679450	278
LncRNA-merge_D-10776	*	Chr1:24688850..24689414	316
LncRNA-merge_C-6025	-	Chr1:24689581..24689915	349
LncRNA-merge_H-6026	-	Chr1:24712211..24712410	199
LncRNA-merge_H-1029	+	Chr1:24712284..24712790	199
[truncated: 12,623 more rows]
