# Supplementary material for: Extensive nuclear reprogramming and endoreduplication in mature leaf during floral induction
Source: BMC Plant Biol. 2019 Apr 11;19:135. doi: 10.1186/s12870-019-1738-6 (PMC6458719; doi:10.1186/s12870-019-1738-6)
Supplement: Supplementary file 6 — List of genes per cluster. (XLSX 187 kb) [file 12870_2019_1738_MOESM6_ESM.xlsx]

## Sheet: Add File 4_Clusters
Additional File 6. List of genes in the clusters
ID	Cluster ID
AT1G01010	1
AT1G01720	1
AT1G04020	1
AT1G05690	1
AT1G05950	1
AT1G07010	1
AT1G07090	1
AT1G07200	1
AT1G07300	1
AT1G07380	1
AT1G07870	1
AT1G08050	1
AT1G08105	1
AT1G08180	1
AT1G08570	1
AT1G10650	1
AT1G10660	1
AT1G11700	1
AT1G12110	1
AT1G12200	1
AT1G12420	1
AT1G13640	1
AT1G14350	1
AT1G15100	1
AT1G15110	1
AT1G15150	1
AT1G15410	1
AT1G15750	1
AT1G16520	1
AT1G17050	1
AT1G17100	1
AT1G19490	1
AT1G19660	1
AT1G21830	1
AT1G22160	1
AT1G22930	1
AT1G23140	1
AT1G23710	1
AT1G25530	1
AT1G26220	1
AT1G27980	1
AT1G28570	1
AT1G28580	1
AT1G29160	1
AT1G29240	1
AT1G30320	1
AT1G32520	1
AT1G33110	1
AT1G35560	1
AT1G37130	1
AT1G44100	1
AT1G47370	1
AT1G48300	1
AT1G48745	1
AT1G48960	1
AT1G50180	1
AT1G51140	1
AT1G52342	1
AT1G52570	1
AT1G52590	1
AT1G52880	1
AT1G53090	1
AT1G53280	1
AT1G55210	1
AT1G55320	1
AT1G55850	1
AT1G56080	1
AT1G58520	1
AT1G59700	1
AT1G60060	1
AT1G61215	1
AT1G61740	1
AT1G62180	1
AT1G62422	1
AT1G62560	1
AT1G63750	1
AT1G64080	1
AT1G64490	1
AT1G65930	1
AT1G66200	1
AT1G66350	1
AT1G66840	1
AT1G67470	1
AT1G67910	1
AT1G68130	1
AT1G68238	1
AT1G69252	1
AT1G69295	1
AT1G70250	1
AT1G70660	1
AT1G71110	1
AT1G71960	1
AT1G72030	1
AT1G72300	1
AT1G72360	1
AT1G72470	1
AT1G74020	1
AT1G74210	1
AT1G74310	1
AT1G75170	1
AT1G75810	1
AT1G76130	1
AT1G77020	1
AT1G77760	1
AT1G77920	1
AT1G77990	1
AT1G78020	1
AT1G78110	1
AT1G78230	1
AT1G78510	1
AT1G79110	1
AT1G79270	1
AT1G79520	1
AT2G01150	1
AT2G01680	1
AT2G02060	1
AT2G02820	1
AT2G03890	1
AT2G04070	1
AT2G14050	1
AT2G16890	1
AT2G18230	1
AT2G18735	1
AT2G18960	1
AT2G19570	1
AT2G19580	1
AT2G19650	1
AT2G21185	1
AT2G21970	1
AT2G22680	1
AT2G23420	1
AT2G24100	1
AT2G24190	1
AT2G24280	1
AT2G26080	1
AT2G26170	1
AT2G26355	1
AT2G26690	1
AT2G28320	1
AT2G28350	1
AT2G29120	1
AT2G29720	1
AT2G30100	1
AT2G30960	1
AT2G31560	1
AT2G31865	1
AT2G32290	1
AT2G32540	1
AT2G33480	1
AT2G33510	1
AT2G33700	1
AT2G33770	1
AT2G34660	1
AT2G34720	1
AT2G34960	1
AT2G35760	1
AT2G35940	1
AT2G36800	1
AT2G36970	1
AT2G37200	1
AT2G37630	1
AT2G37650	1
AT2G37970	1
AT2G38170	1
AT2G38210	1
AT2G39435	1
AT2G40110	1
AT2G41140	1
AT2G42975	1
AT2G43340	1
AT2G44290	1
AT2G44670	1
AT2G45440	1
AT2G46450	1
AT2G46640	1
AT2G46735	1
AT2G46800	1
AT2G46980	1
AT2G47490	1
AT3G02020	1
AT3G02800	1
AT3G02830	1
AT3G02990	1
AT3G03520	1
AT3G04670	1
AT3G05327	1
AT3G06145	1
AT3G07650	1
AT3G07760	1
AT3G07870	1
AT3G08720	1
AT3G09390	1
AT3G10525	1
AT3G12560	1
AT3G13080	1
AT3G13110	1
AT3G13510	1
AT3G13910	1
AT3G14067	1
AT3G14620	1
AT3G14990	1
AT3G15354	1
AT3G15990	1
AT3G16050	1
AT3G16570	1
AT3G16620	1
AT3G16910	1
AT3G17609	1
AT3G17611	1
AT3G18485	1
AT3G19100	1
AT3G19710	1
AT3G19970	1
AT3G20040	1
AT3G21240	1
AT3G21670	1
AT3G21690	1
AT3G21750	1
AT3G21870	1
AT3G22550	1
AT3G23430	1
AT3G23570	1
AT3G24170	1
AT3G24810	1
AT3G24927	1
AT3G25585	1
AT3G25610	1
AT3G26220	1
AT3G26230	1
AT3G26320	1
AT3G26590	1
AT3G27060	1
AT3G28100	1
AT3G28940	1
AT3G29240	1
AT3G44630	1
AT3G46450	1
AT3G46658	1
AT3G47430	1
AT3G48310	1
AT3G50900	1
AT3G50910	1
AT3G52720	1
AT3G52800	1
AT3G53760	1
AT3G54390	1
AT3G54680	1
AT3G56290	1
AT3G56620	1
AT3G56950	1
AT3G57880	1
AT3G60080	1
AT3G60160	1
AT3G60690	1
AT3G62260	1
AT3G63180	1
AT4G00050	1
AT4G00490	1
AT4G01070	1
AT4G01450	1
AT4G02710	1
AT4G02760	1
AT4G04570	1
AT4G04610	1
AT4G08290	1
AT4G08980	1
AT4G09350	1
AT4G09970	1
AT4G10120	1
AT4G11680	1
AT4G12000	1
AT4G12390	1
AT4G13400	1
AT4G13900	1
AT4G13920	1
AT4G16370	1
AT4G16690	1
AT4G17030	1
AT4G17090	1
AT4G17350	1
AT4G17880	1
AT4G18580	1
AT4G18800	1
AT4G19450	1
AT4G20170	1
AT4G20320	1
AT4G20350	1
AT4G21550	1
AT4G21740	1
AT4G22570	1
AT4G22770	1
AT4G22820	1
AT4G22920	1
AT4G23900	1
AT4G24050	1
AT4G24540	1
AT4G24700	1
AT4G25300	1
AT4G25620	1
AT4G25700	1
AT4G26850	1
AT4G27350	1
AT4G27900	1
AT4G27940	1
AT4G28290	1
AT4G30500	1
AT4G32150	1
AT4G32920	1
AT4G33140	1
AT4G33560	1
AT4G33565	1
AT4G34630	1
AT4G35090	1
AT4G35500	1
AT4G35600	1
AT4G36640	1
AT4G36910	1
AT4G37320	1
AT4G37520	1
AT4G37540	1
AT4G37560	1
AT4G37790	1
AT4G38060	1
AT4G38480	1
AT4G38620	1
AT4G39210	1
AT4G39380	1
AT4G39800	1
AT5G01542	1
AT5G02230	1
AT5G03555	1
AT5G04760	1
AT5G06790	1
AT5G10080	1
AT5G10170	1
AT5G11110	1
AT5G11260	1
AT5G11650	1
AT5G12170	1
AT5G13110	1
AT5G13250	1
AT5G14640	1
AT5G15450	1
AT5G15860	1
AT5G15870	1
AT5G17600	1
AT5G17760	1
AT5G18830	1
AT5G20110	1
AT5G20510	1
AT5G20670	1
AT5G21020	1
AT5G22020	1
AT5G22880	1
AT5G23050	1
AT5G23760	1
AT5G24120	1
AT5G24210	1
AT5G24870	1
AT5G25220	1
AT5G25890	1
AT5G37550	1
AT5G38895	1
AT5G39785	1
AT5G40850	1
AT5G41400	1
AT5G42680	1
AT5G42750	1
AT5G42780	1
AT5G43380	1
AT5G44390	1
AT5G44670	1
AT5G47050	1
AT5G47180	1
AT5G47560	1
AT5G47610	1
AT5G47620	1
AT5G47640	1
AT5G47910	1
AT5G49740	1
AT5G49990	1
AT5G50200	1
AT5G50240	1
AT5G50915	1
AT5G51310	1
AT5G51970	1
AT5G53200	1
AT5G53370	1
AT5G53420	1
AT5G53970	1
AT5G54390	1
AT5G54710	1
AT5G54720	1
AT5G56040	1
AT5G56270	1
AT5G56460	1
AT5G56860	1
AT5G57070	1
AT5G57685	1
AT5G58620	1
AT5G58940	1
AT5G59480	1
AT5G59570	1
AT5G59800	1
AT5G59960	1
AT5G60690	1
AT5G61820	1
AT5G62620	1
AT5G62670	1
AT5G62680	1
AT5G63530	1
AT5G63940	1
AT5G64660	1
AT5G65000	1
AT5G65010	1
AT5G65210	1
AT5G65750	1
AT5G65970	1
AT5G66052	1
AT5G66270	1
AT5G67140	1
AT5G67160	1
AT5G67200	1
AT5G67350	1
AT5G67385	1
LNCRNA-MERGE_AI-1105	1
LNCRNA-MERGE_AI-1752	1
LNCRNA-MERGE_AI-1884	1
LNCRNA-MERGE_AI-2966	1
LNCRNA-MERGE_AI-3964	1
LNCRNA-MERGE_AI-6729	1
LNCRNA-MERGE_EG-2669	1
LNCRNA-MERGE_H-1134	1
LNCRNA-MERGE_H-3177	1
LNCRNA-MERGE_I-1724	1
LNCRNA-MERGE_I-2547	1
LNCRNA-MERGE_I-5688	1
LNCRNA-MERGE_I-6583	1
AT1G01060	2
AT1G01590	2
AT1G01680	2
AT1G02850	2
AT1G04220	2
AT1G04980	2
AT1G05710	2
AT1G06000	2
AT1G06450	2
AT1G07490	2
AT1G07620	2
AT1G09080	2
AT1G09932	2
AT1G10155	2
AT1G10340	2
AT1G11000	2
AT1G13340	2
AT1G13470	2
AT1G14880	2
AT1G17090	2
AT1G17745	2
AT1G18940	2
AT1G19510	2
AT1G21240	2
AT1G21310	2
AT1G22400	2
AT1G23090	2
AT1G24580	2
AT1G26770	2
AT1G28660	2
AT1G29280	2
AT1G29300	2
AT1G29640	2
AT1G30900	2
AT1G31750	2
AT1G31820	2
AT1G32900	2
AT1G33102	2
AT1G33960	2
AT1G34180	2
AT1G34420	2
AT1G35210	2
AT1G35230	2
AT1G43180	2
AT1G43910	2
AT1G48750	2
AT1G49200	2
AT1G49310	2
AT1G51890	2
AT1G53070	2
AT1G56120	2
AT1G56170	2
AT1G57560	2
AT1G57630	2
AT1G58225	2
AT1G60590	2
AT1G61930	2
AT1G63530	2
AT1G64330	2
AT1G64405	2
AT1G64500	2
AT1G64700	2
AT1G64780	2
AT1G65060	2
AT1G65490	2
AT1G65500	2
AT1G66090	2
AT1G66400	2
AT1G66810	2
AT1G66920	2
AT1G66960	2
AT1G67360	2
AT1G67365	2
AT1G67810	2
AT1G68330	2
AT1G68440	2
AT1G68570	2
AT1G69310	2
AT1G69780	2
AT1G70000	2
AT1G72770	2
AT1G74290	2
AT1G75750	2
AT1G76530	2
AT1G77870	2
AT1G78290	2
AT1G78410	2
AT1G78970	2
AT1G79700	2
AT1G80130	2
AT1G80280	2
AT1G80340	2
AT2G04450	2
AT2G04495	2
AT2G04795	2
AT2G05632	2
AT2G15020	2
AT2G17040	2
AT2G17500	2
AT2G17710	2
AT2G18660	2
AT2G20142	2
AT2G21188	2
AT2G22420	2
AT2G22930	2
AT2G23290	2
AT2G23910	2
AT2G25000	2
AT2G26695	2
AT2G27402	2
AT2G27420	2
AT2G27660	2
AT2G28200	2
AT2G28460	2
AT2G29110	2
AT2G30490	2
AT2G30766	2
AT2G31160	2
AT2G32680	2
AT2G32765	2
AT2G32960	2
AT2G34070	2
AT2G34360	2
AT2G34655	2
AT2G35850	2
AT2G37040	2
AT2G37130	2
AT2G37760	2
AT2G37900	2
AT2G39560	2
AT2G40000	2
AT2G40100	2
AT2G41010	2
AT2G41100	2
AT2G41410	2
AT2G41640	2
AT2G42040	2
AT2G45680	2
AT2G45760	2
AT2G45800	2
AT2G46400	2
AT2G46940	2
AT2G47010	2
AT2G47015	2
AT2G47130	2
AT2G47160	2
AT2G47800	2
AT2G48080	2
AT3G01290	2
AT3G01350	2
AT3G02040	2
AT3G05320	2
AT3G07520	2
AT3G08040	2
AT3G09600	2
AT3G10150	2
AT3G10185	2
AT3G11010	2
AT3G12220	2
AT3G13100	2
AT3G13650	2
AT3G14380	2
AT3G14770	2
AT3G14870	2
AT3G15310	2
AT3G15510	2
AT3G15536	2
AT3G15630	2
AT3G16330	2
AT3G16420	2
AT3G17185	2
AT3G17790	2
AT3G19030	2
AT3G20100	2
AT3G20470	2
AT3G20810	2
AT3G21150	2
AT3G21560	2
AT3G21780	2
AT3G21890	2
AT3G22930	2
AT3G23290	2
AT3G23930	2
AT3G24460	2
AT3G24900	2
AT3G25010	2
AT3G25510	2
AT3G25590	2
AT3G26210	2
AT3G26440	2
AT3G26470	2
AT3G27170	2
AT3G27350	2
AT3G27510	2
AT3G27970	2
AT3G28270	2
AT3G28340	2
AT3G28345	2
AT3G28580	2
AT3G43430	2
AT3G44350	2
AT3G45860	2
AT3G46090	2
AT3G46900	2
AT3G47420	2
AT3G47480	2
AT3G48360	2
AT3G48650	2
AT3G50480	2
AT3G50810	2
AT3G50890	2
AT3G50930	2
AT3G51330	2
AT3G51910	2
AT3G52360	2
AT3G53230	2
AT3G54000	2
AT3G55120	2
AT3G56480	2
AT3G57260	2
AT3G57520	2
AT3G61190	2
AT3G61990	2
AT4G00670	2
AT4G00700	2
AT4G00870	2
AT4G01430	2
AT4G01700	2
AT4G02520	2
AT4G03450	2
AT4G03500	2
AT4G04220	2
AT4G04490	2
AT4G04500	2
AT4G08300	2
AT4G09030	2
AT4G10500	2
AT4G11350	2
AT4G11890	2
AT4G14365	2
AT4G14750	2
AT4G15430	2
AT4G15530	2
AT4G16540	2
AT4G16610	2
AT4G17098	2
AT4G17670	2
AT4G18250	2
AT4G21650	2
AT4G21850	2
AT4G23140	2
AT4G23150	2
AT4G23310	2
AT4G23320	2
AT4G23610	2
AT4G23810	2
AT4G25110	2
AT4G26120	2
AT4G26150	2
AT4G26950	2
AT4G28270	2
AT4G30860	2
AT4G33040	2
AT4G33130	2
AT4G33440	2
AT4G34135	2
AT4G35180	2
AT4G35640	2
AT4G35783	2
AT4G36590	2
AT4G37295	2
AT4G37430	2
AT4G37530	2
AT4G37610	2
AT4G38540	2
AT4G38560	2
AT5G01340	2
AT5G05365	2
AT5G07380	2
AT5G08240	2
AT5G09290	2
AT5G09470	2
AT5G10760	2
AT5G11920	2
AT5G11930	2
AT5G13320	2
AT5G13930	2
AT5G14090	2
AT5G14760	2
AT5G15600	2
AT5G15830	2
AT5G15840	2
AT5G15850	2
AT5G16170	2
AT5G16200	2
AT5G17050	2
AT5G17300	2
AT5G17310	2
AT5G18340	2
AT5G18670	2
AT5G19875	2
AT5G20410	2
AT5G20635	2
AT5G20640	2
AT5G20790	2
AT5G21940	2
AT5G22380	2
AT5G22520	2
AT5G23020	2
AT5G24200	2
AT5G24380	2
AT5G24390	2
AT5G24530	2
AT5G25140	2
AT5G25190	2
AT5G25260	2
AT5G26170	2
AT5G26690	2
AT5G34940	2
AT5G37260	2
AT5G38780	2
AT5G38900	2
AT5G39660	2
AT5G39670	2
AT5G40690	2
AT5G41080	2
AT5G41550	2
AT5G42380	2
AT5G42760	2
AT5G42830	2
AT5G45380	2
AT5G47590	2
AT5G48657	2
AT5G49330	2
AT5G49480	2
AT5G51770	2
AT5G51920	2
AT5G52640	2
AT5G52760	2
AT5G52900	2
AT5G53048	2
AT5G54130	2
AT5G54240	2
AT5G55380	2
AT5G55450	2
AT5G55460	2
AT5G56550	2
AT5G56840	2
AT5G57480	2
AT5G58120	2
AT5G58570	2
AT5G58770	2
AT5G59670	2
AT5G59680	2
AT5G59990	2
AT5G60280	2
AT5G60800	2
AT5G62130	2
AT5G63160	2
AT5G63580	2
AT5G64000	2
AT5G64120	2
AT5G64570	2
AT5G65380	2
AT5G65920	2
AT5G66620	2
AT5G66630	2
LNCRNA-MERGE_AI-1067	2
LNCRNA-MERGE_AI-1253	2
LNCRNA-MERGE_AI-1686	2
LNCRNA-MERGE_AI-2373	2
LNCRNA-MERGE_AI-2395	2
LNCRNA-MERGE_AI-3641	2
LNCRNA-MERGE_AI-4833	2
LNCRNA-MERGE_AI-5051	2
LNCRNA-MERGE_AI-7253	2
LNCRNA-MERGE_AI-8056	2
LNCRNA-MERGE_C-1381	2
LNCRNA-MERGE_C-3633	2
LNCRNA-MERGE_C-5697	2
LNCRNA-MERGE_C-9869	2
LNCRNA-MERGE_H-2450	2
LNCRNA-MERGE_H-3856	2
LNCRNA-MERGE_H-4559	2
LNCRNA-MERGE_H-5061	2
LNCRNA-MERGE_H-5331	2
LNCRNA-MERGE_H-5698	2
LNCRNA-MERGE_H-6082	2
LNCRNA-MERGE_H-8764	2
LNCRNA-MERGE_H-9445	2
LNCRNA-MERGE_I-2216	2
LNCRNA-MERGE_I-2907	2
LNCRNA-MERGE_I-3262	2
LNCRNA-MERGE_I-5299	2
LNCRNA-MERGE_I-6827	2
LNCRNA-MERGE_I-789	2
LNCRNA-MERGE_I-8030	2
LNCRNA-MERGE_I-8108	2
LNCRNA-MERGE_I-9253	2
AT1G01080	3
AT1G01090	3
AT1G01970	3
AT1G02720	3
AT1G03160	3
AT1G03475	3
AT1G03687	3
AT1G03930	3
AT1G04420	3
AT1G04940	3
AT1G05190	3
AT1G06510	3
AT1G07320	3
AT1G07650	3
AT1G08465	3
AT1G08540	3
AT1G10510	3
AT1G10830	3
AT1G10870	3
AT1G10910	3
AT1G11390	3
AT1G11750	3
AT1G12310	3
AT1G12410	3
AT1G12770	3
AT1G12850	3
AT1G14310	3
AT1G14710	3
AT1G14840	3
AT1G15140	3
AT1G15390	3
AT1G15730	3
AT1G17650	3
AT1G18060	3
AT1G18090	3
AT1G18840	3
AT1G20220	3
AT1G20810	3
AT1G21350	3
AT1G21600	3
AT1G21690	3
AT1G22410	3
AT1G22520	3
AT1G22700	3
AT1G23400	3
AT1G23750	3
AT1G24610	3
AT1G25290	3
AT1G26850	3
AT1G28090	3
AT1G29470	3
AT1G30210	3
AT1G31160	3
AT1G31817	3
AT1G32550	3
AT1G33040	3
AT1G33290	3
AT1G33810	3
AT1G34000	3
AT1G34430	3
AT1G35160	3
AT1G43190	3
AT1G43560	3
AT1G44575	3
AT1G44835	3
AT1G47490	3
AT1G47900	3
AT1G48450	3
AT1G48520	3
AT1G49140	3
AT1G49380	3
AT1G49510	3
AT1G49580	3
AT1G49630	3
AT1G50450	3
AT1G50575	3
AT1G50900	3
AT1G52670	3
AT1G53040	3
AT1G53050	3
AT1G53120	3
AT1G53240	3
AT1G53300	3
AT1G53800	3
AT1G54500	3
AT1G55130	3
AT1G55370	3
AT1G55805	3
AT1G60230	3
AT1G60550	3
AT1G60990	3
AT1G62640	3
AT1G64150	3
AT1G64190	3
AT1G64650	3
AT1G67090	3
AT1G67700	3
AT1G68060	3
AT1G68490	3
AT1G68980	3
AT1G69740	3
AT1G70070	3
AT1G70610	3
AT1G71070	3
AT1G71500	3
AT1G71710	3
AT1G71720	3
AT1G72480	3
AT1G72640	3
AT1G72880	3
AT1G73230	3
AT1G74040	3
AT1G74050	3
AT1G74070	3
AT1G74690	3
AT1G74910	3
AT1G74960	3
AT1G75350	3
AT1G76140	3
AT1G76450	3
AT1G77590	3
AT1G78180	3
AT1G78690	3
AT1G78915	3
AT1G79850	3
AT1G80350	3
AT1G80410	3
AT2G01590	3
AT2G01755	3
AT2G01930	3
AT2G03050	3
AT2G03420	3
AT2G03480	3
AT2G04280	3
AT2G04390	3
AT2G04700	3
AT2G05755	3
AT2G07340	3
AT2G13440	3
AT2G14660	3
AT2G15290	3
AT2G16800	3
AT2G17033	3
AT2G17560	3
AT2G17972	3
AT2G18400	3
AT2G18710	3
AT2G19940	3
AT2G20690	3
AT2G20725	3
AT2G20890	3
AT2G21170	3
AT2G21280	3
AT2G21960	3
AT2G22250	3
AT2G23380	3
AT2G24060	3
AT2G24090	3
AT2G24150	3
AT2G25830	3
AT2G25870	3
AT2G26500	3
AT2G26550	3
AT2G26930	3
AT2G27860	3
AT2G28430	3
AT2G29180	3
AT2G30320	3
AT2G30575	3
AT2G30695	3
AT2G31400	3
AT2G32440	3
AT2G33180	3
AT2G33600	3
AT2G33800	3
AT2G34460	3
AT2G34590	3
AT2G35450	3
AT2G35620	3
AT2G35800	3
AT2G36000	3
AT2G36145	3
AT2G36230	3
AT2G36880	3
AT2G36990	3
AT2G37450	3
AT2G37660	3
AT2G38270	3
AT2G38630	3
AT2G38700	3
AT2G39010	3
AT2G39190	3
AT2G40290	3
AT2G40690	3
AT2G40760	3
AT2G41560	3
AT2G41680	3
AT2G41950	3
AT2G42070	3
AT2G42130	3
AT2G42485	3
AT2G42520	3
AT2G42770	3
AT2G42880	3
AT2G43750	3
AT2G43910	3
AT2G43945	3
AT2G44050	3
AT2G44160	3
AT2G44440	3
AT2G44870	3
AT2G45270	3
AT2G45340	3
AT2G45770	3
AT2G47450	3
AT2G47590	3
AT2G48070	3
AT3G01920	3
AT3G02180	3
AT3G02250	3
AT3G02450	3
AT3G02760	3
AT3G06430	3
AT3G06483	3
AT3G06650	3
AT3G07540	3
AT3G10670	3
AT3G10700	3
AT3G11630	3
AT3G12345	3
AT3G12685	3
AT3G13120	3
AT3G13350	3
AT3G13490	3
AT3G13740	3
AT3G14080	3
AT3G14800	3
AT3G15110	3
AT3G15360	3
AT3G16260	3
AT3G16290	3
AT3G16480	3
AT3G17210	3
AT3G17330	3
AT3G17430	3
AT3G17780	3
AT3G19180	3
AT3G19340	3
AT3G19480	3
AT3G19490	3
AT3G19590	3
AT3G19810	3
AT3G20930	3
AT3G22780	3
AT3G23400	3
AT3G23700	3
AT3G24140	3
AT3G24430	3
AT3G24590	3
AT3G25040	3
AT3G25410	3
AT3G25860	3
AT3G25920	3
AT3G27830	3
AT3G27850	3
AT3G27906	3
AT3G28760	3
AT3G29185	3
AT3G43610	3
AT3G44890	3
AT3G45050	3
AT3G46100	3
AT3G47520	3
AT3G47650	3
AT3G47836	3
AT3G47860	3
AT3G49470	3
AT3G50110	3
AT3G50790	3
AT3G51140	3
AT3G51510	3
AT3G51820	3
AT3G52380	3
AT3G52750	3
AT3G53130	3
AT3G53240	3
AT3G53580	3
AT3G54050	3
AT3G54210	3
AT3G55250	3
AT3G55400	3
AT3G55480	3
AT3G55520	3
AT3G56090	3
AT3G56130	3
AT3G56650	3
AT3G56680	3
AT3G58140	3
AT3G58830	3
AT3G59780	3
AT3G59970	3
AT3G59980	3
AT3G60370	3
AT3G60620	3
AT3G60750	3
AT3G61870	3
AT3G62120	3
AT3G62910	3
AT3G63140	3
AT3G63490	3
AT4G00165	3
AT4G00180	3
AT4G00755	3
AT4G00860	3
AT4G01050	3
AT4G01150	3
AT4G01310	3
AT4G02350	3
AT4G02530	3
AT4G02580	3
AT4G02725	3
AT4G03150	3
AT4G04350	3
AT4G04640	3
AT4G04850	3
AT4G09630	3
AT4G10030	3
AT4G11100	3
AT4G13520	3
AT4G13650	3
AT4G13720	3
AT4G14210	3
AT4G14890	3
AT4G16155	3
AT4G17150	3
AT4G17300	3
AT4G17360	3
AT4G17540	3
AT4G17560	3
AT4G17600	3
AT4G18460	3
AT4G19710	3
AT4G20760	3
AT4G20840	3
AT4G20960	3
AT4G21900	3
AT4G22290	3
AT4G22310	3
AT4G22830	3
AT4G22930	3
AT4G23300	3
AT4G23740	3
AT4G23940	3
AT4G24090	3
AT4G24280	3
AT4G24610	3
AT4G24620	3
AT4G24750	3
AT4G26300	3
AT4G26900	3
AT4G27080	3
AT4G27600	3
AT4G28360	3
AT4G28660	3
AT4G28706	3
AT4G29060	3
AT4G30560	3
AT4G30580	3
AT4G30950	3
AT4G31530	3
AT4G31850	3
AT4G33000	3
AT4G33350	3
AT4G33520	3
AT4G33680	3
AT4G34090	3
AT4G34190	3
AT4G34240	3
AT4G34720	3
AT4G34830	3
AT4G36250	3
AT4G36390	3
AT4G36810	3
AT4G36940	3
AT4G37040	3
AT4G39460	3
AT4G39620	3
AT4G39710	3
AT4G39820	3
AT5G01510	3
AT5G01590	3
AT5G01620	3
AT5G02710	3
AT5G03050	3
AT5G03300	3
AT5G03910	3
AT5G04430	3
AT5G04885	3
AT5G05000	3
AT5G05060	3
AT5G05170	3
AT5G05620	3
AT5G05740	3
AT5G05820	3
AT5G06050	3
AT5G06700	3
AT5G07020	3
AT5G07590	3
AT5G08050	3
AT5G08540	3
AT5G08650	3
AT5G09650	3
AT5G09860	3
AT5G09995	3
AT5G10910	3
AT5G11450	3
AT5G11480	3
AT5G12130	3
AT5G12850	3
AT5G12860	3
AT5G13260	3
AT5G13410	3
AT5G13510	3
AT5G14320	3
AT5G14460	3
AT5G14660	3
AT5G14910	3
AT5G15090	3
AT5G15320	3
AT5G15390	3
AT5G16010	3
AT5G16240	3
AT5G16290	3
AT5G17870	3
AT5G19620	3
AT5G19760	3
AT5G19820	3
AT5G20060	3
AT5G20130	3
AT5G20140	3
AT5G21920	3
AT5G22640	3
AT5G22830	3
AT5G23040	3
AT5G23120	3
AT5G24020	3
AT5G24060	3
AT5G24260	3
AT5G24314	3
AT5G24340	3
AT5G24650	3
AT5G25100	3
AT5G26820	3
AT5G27290	3
AT5G27380	3
AT5G28500	3
AT5G28750	3
AT5G35100	3
AT5G35220	3
AT5G35360	3
AT5G36120	3
AT5G38520	3
AT5G38660	3
AT5G39830	3
AT5G40810	3
AT5G40950	3
AT5G41760	3
AT5G42070	3
AT5G42130	3
AT5G42240	3
AT5G42270	3
AT5G42480	3
AT5G42765	3
AT5G44370	3
AT5G44520	3
AT5G44785	3
AT5G45020	3
AT5G45390	3
AT5G46290	3
AT5G46420	3
AT5G47030	3
AT5G47840	3
AT5G48630	3
AT5G48790	3
AT5G48830	3
AT5G49030	3
AT5G50000	3
AT5G50250	3
AT5G51110	3
AT5G51820	3
AT5G52010	3
AT5G52100	3
AT5G52440	3
AT5G52520	3
AT5G52970	3
AT5G53860	3
AT5G54180	3
AT5G54600	3
AT5G54650	3
AT5G55630	3
AT5G55740	3
AT5G57020	3
AT5G57440	3
AT5G57460	3
AT5G59250	3
AT5G59500	3
AT5G60920	3
AT5G61040	3
AT5G61300	3
AT5G61410	3
AT5G61830	3
AT5G62710	3
AT5G62790	3
AT5G62840	3
AT5G62890	3
AT5G63050	3
AT5G63100	3
AT5G63310	3
AT5G63380	3
AT5G63510	3
AT5G63570	3
AT5G63890	3
AT5G64030	3
AT5G64050	3
AT5G64460	3
AT5G64480	3
AT5G66055	3
AT5G66410	3
AT5G66470	3
AT5G67130	3
LNCRNA-MERGE_CI-1763	3
LNCRNA-MERGE_CI-7559	3
LNCRNA-MERGE_I-1324	3
LNCRNA-MERGE_I-3470	3
LNCRNA-MERGE_I-6939	3
LNCRNA-MERGE_I-9277	3
LNCRNA-MERGE_I-9348	3
AT1G01140	4
AT1G01360	4
AT1G01490	4
AT1G01730	4
AT1G01830	4
AT1G01940	4
AT1G02500	4
AT1G02880	4
AT1G03080	4
AT1G03290	4
AT1G03380	4
AT1G03770	4
AT1G03970	4
AT1G04130	4
AT1G04350	4
AT1G04990	4
AT1G05010	4
AT1G05060	4
AT1G05870	4
AT1G06800	4
AT1G07170	4
AT1G07230	4
AT1G07350	4
AT1G07520	4
AT1G07610	4
AT1G07640	4
AT1G07750	4
AT1G08250	4
AT1G08460	4
AT1G08820	4
AT1G08830	4
AT1G08940	4
AT1G09070	4
AT1G09100	4
AT1G09560	4
AT1G09740	4
AT1G09960	4
AT1G09970	4
AT1G10040	4
AT1G10150	4
AT1G10730	4
AT1G11050	4
AT1G11910	4
AT1G11950	4
AT1G11960	4
AT1G12210	4
AT1G12240	4
AT1G12550	4
AT1G12780	4
AT1G13195	4
AT1G13950	4
AT1G14340	4
AT1G14770	4
AT1G14790	4
AT1G14820	4
AT1G15170	4
AT1G15230	4
AT1G15350	4
AT1G15430	4
AT1G15740	4
AT1G16060	4
AT1G16400	4
AT1G16410	4
AT1G16590	4
AT1G16750	4
AT1G17490	4
AT1G17530	4
AT1G17590	4
AT1G18210	4
AT1G18590	4
AT1G18720	4
AT1G18880	4
AT1G18890	4
AT1G18910	4
AT1G19140	4
AT1G19300	4
AT1G19394	4
AT1G19630	4
AT1G19680	4
AT1G20880	4
AT1G21050	4
AT1G21440	4
AT1G21760	4
AT1G21900	4
AT1G22350	4
AT1G23440	4
AT1G23970	4
AT1G24100	4
AT1G24280	4
AT1G25220	4
AT1G26665	4
AT1G26670	4
AT1G26690	4
AT1G27060	4
AT1G27200	4
AT1G27340	4
AT1G27370	4
AT1G27770	4
AT1G28520	4
AT1G29170	4
AT1G29357	4
AT1G29400	4
AT1G30270	4
AT1G30510	4
AT1G30640	4
AT1G31130	4
AT1G31170	4
AT1G31230	4
AT1G31280	4
AT1G31350	4
AT1G31440	4
AT1G31460	4
AT1G31770	4
AT1G31812	4
AT1G32240	4
AT1G32340	4
AT1G32450	4
AT1G32700	4
AT1G32870	4
AT1G33265	4
AT1G33360	4
AT1G34110	4
AT1G35190	4
AT1G44790	4
AT1G45249	4
AT1G47128	4
AT1G47270	4
AT1G47565	4
AT1G47870	4
AT1G47960	4
AT1G48430	4
AT1G48490	4
AT1G49360	4
AT1G50420	4
AT1G50700	4
AT1G51340	4
AT1G51550	4
AT1G51660	4
AT1G52347	4
AT1G52760	4
AT1G54210	4
AT1G54290	4
AT1G55110	4
AT1G55280	4
AT1G55610	4
AT1G55675	4
AT1G55680	4
AT1G55760	4
AT1G55820	4
AT1G55910	4
AT1G55915	4
AT1G55960	4
AT1G56280	4
AT1G57790	4
AT1G59660	4
AT1G60260	4
AT1G60610	4
AT1G60890	4
AT1G60930	4
AT1G61210	4
AT1G61380	4
AT1G61600	4
AT1G61660	4
AT1G62250	4
AT1G62290	4
AT1G62300	4
AT1G62810	4
AT1G62880	4
AT1G63020	4
AT1G63180	4
AT1G63460	4
AT1G64180	4
AT1G64230	4
AT1G64270	4
AT1G64610	4
AT1G64620	4
AT1G64810	4
AT1G64970	4
AT1G65000	4
AT1G65820	4
AT1G65860	4
AT1G66345	4
AT1G66880	4
AT1G67590	4
AT1G67800	4
AT1G67940	4
AT1G68300	4
AT1G68690	4
AT1G68910	4
AT1G69270	4
AT1G69410	4
AT1G69440	4
AT1G69450	4
AT1G69510	4
AT1G69680	4
AT1G69800	4
AT1G69870	4
AT1G70518	4
AT1G70810	4
AT1G70980	4
AT1G71130	4
AT1G71170	4
AT1G71230	4
AT1G71360	4
AT1G72330	4
AT1G72800	4
AT1G72810	4
AT1G73880	4
AT1G73950	4
AT1G74090	4
AT1G74100	4
AT1G74300	4
AT1G74840	4
AT1G75080	4
AT1G75100	4
AT1G75270	4
AT1G75400	4
AT1G76440	4
AT1G76560	4
AT1G76700	4
AT1G77370	4
AT1G77660	4
AT1G77770	4
AT1G78100	4
AT1G78130	4
AT1G78265	4
AT1G78670	4
AT1G78890	4
AT1G78960	4
AT1G79610	4
AT1G79640	4
AT1G79710	4
AT1G80180	4
AT1G80300	4
AT1G80530	4
AT2G01290	4
AT2G01400	4
AT2G01460	4
AT2G03500	4
AT2G03710	4
AT2G04110	4
AT2G04160	4
AT2G05520	4
AT2G07140	4
AT2G14750	4
AT2G15230	4
AT2G15310	4
AT2G15570	4
AT2G15580	4
AT2G15730	4
AT2G16070	4
AT2G16595	4
AT2G16640	4
AT2G16790	4
AT2G17290	4
AT2G17350	4
AT2G17480	4
AT2G17520	4
AT2G17640	4
AT2G17650	4
AT2G18950	4
AT2G19110	4
AT2G19130	4
AT2G19310	4
AT2G20500	4
AT2G20610	4
AT2G21560	4
AT2G22010	4
AT2G22500	4
AT2G22660	4
AT2G23330	4
AT2G24260	4
AT2G24580	4
AT2G25350	4
AT2G25490	4
AT2G26300	4
AT2G26600	4
AT2G27190	4
AT2G27580	4
AT2G28810	4
AT2G29065	4
AT2G29070	4
AT2G29340	4
AT2G29400	4
AT2G29420	4
AT2G29525	4
AT2G29990	4
AT2G30080	4
AT2G30140	4
AT2G30945	4
AT2G31280	4
AT2G31290	4
AT2G31350	4
AT2G31390	4
AT2G31790	4
AT2G32240	4
AT2G32430	4
AT2G32795	4
AT2G32800	4
AT2G33490	4
AT2G33550	4
AT2G33810	4
AT2G34730	4
AT2G35810	4
AT2G35820	4
AT2G36580	4
AT2G36950	4
AT2G37150	4
AT2G37240	4
AT2G37460	4
AT2G37890	4
AT2G37930	4
AT2G39660	4
AT2G39770	4
AT2G39830	4
AT2G39950	4
AT2G40140	4
AT2G40460	4
AT2G40900	4
AT2G41000	4
AT2G41120	4
AT2G41180	4
AT2G41220	4
AT2G41440	4
AT2G41490	4
AT2G41900	4
AT2G42290	4
AT2G42490	4
AT2G42600	4
AT2G42680	4
AT2G42890	4
AT2G43250	4
AT2G43680	4
AT2G43970	4
AT2G44200	4
AT2G44280	4
AT2G45023	4
AT2G45280	4
AT2G45290	4
AT2G45315	4
AT2G45720	4
AT2G45960	4
AT2G46000	4
AT2G46080	4
AT2G46510	4
AT2G46610	4
AT2G46620	4
AT2G46690	4
AT2G47680	4
AT2G47710	4
AT2G47820	4
AT3G01400	4
AT3G01430	4
AT3G01560	4
AT3G01820	4
AT3G03020	4
AT3G03110	4
AT3G03190	4
AT3G03310	4
AT3G03870	4
AT3G03970	4
AT3G03990	4
AT3G04030	4
AT3G04040	4
AT3G04110	4
AT3G04310	4
AT3G04730	4
AT3G05200	4
AT3G05270	4
AT3G05345	4
AT3G05380	4
AT3G05935	4
AT3G06420	4
AT3G06590	4
AT3G07700	4
AT3G07720	4
AT3G08590	4
AT3G08690	4
AT3G09030	4
AT3G09560	4
AT3G09690	4
AT3G09770	4
AT3G10420	4
AT3G10500	4
AT3G11410	4
AT3G11660	4
AT3G11880	4
AT3G11930	4
AT3G12040	4
AT3G12070	4
AT3G12350	4
AT3G12630	4
AT3G12740	4
AT3G13040	4
AT3G13062	4
AT3G13380	4
AT3G13810	4
AT3G14230	4
AT3G14270	4
AT3G14720	4
AT3G15260	4
AT3G15350	4
AT3G15353	4
AT3G15790	4
AT3G16280	4
AT3G16310	4
AT3G16560	4
AT3G16640	4
AT3G16857	4
AT3G16940	4
AT3G17000	4
AT3G17250	4
AT3G17626	4
AT3G17800	4
AT3G17810	4
AT3G17820	4
AT3G17950	4
AT3G18215	4
AT3G18320	4
AT3G19000	4
AT3G19150	4
AT3G19240	4
AT3G19990	4
AT3G20083	4
AT3G20500	4
AT3G20910	4
AT3G21140	4
AT3G21250	4
AT3G21360	4
AT3G21790	4
AT3G22530	4
AT3G22850	4
AT3G22890	4
AT3G22942	4
AT3G23540	4
AT3G23640	4
AT3G23910	4
AT3G24100	4
AT3G24190	4
AT3G24360	4
AT3G25013	4
AT3G26090	4
AT3G26890	4
AT3G26910	4
AT3G27000	4
AT3G27010	4
AT3G27020	4
AT3G27030	4
AT3G28050	4
AT3G28070	4
AT3G28930	4
AT3G28950	4
AT3G29330	4
AT3G43210	4
AT3G43270	4
AT3G44880	4
AT3G45010	4
AT3G45040	4
AT3G45310	4
AT3G46590	4
AT3G46620	4
AT3G46668	4
AT3G46920	4
AT3G46930	4
AT3G47780	4
AT3G47965	4
AT3G48115	4
AT3G48320	4
AT3G48690	4
AT3G48740	4
AT3G48890	4
AT3G49530	4
AT3G51130	4
AT3G51730	4
AT3G51895	4
AT3G52060	4
AT3G53280	4
AT3G53350	4
AT3G53780	4
AT3G53810	4
AT3G53950	4
AT3G53960	4
AT3G54020	4
AT3G54140	4
AT3G54366	4
AT3G54600	4
AT3G54780	4
AT3G54850	4
AT3G55390	4
AT3G55470	4
AT3G55950	4
AT3G56240	4
AT3G56270	4
AT3G56360	4
AT3G56410	4
AT3G56800	4
AT3G57320	4
AT3G57330	4
AT3G57630	4
AT3G57770	4
AT3G58070	4
AT3G58170	4
AT3G58980	4
AT3G58990	4
AT3G59140	4
AT3G59570	4
AT3G60110	4
AT3G60300	4
AT3G60450	4
AT3G60640	4
AT3G61220	4
AT3G62410	4
AT3G63260	4
AT4G00040	4
AT4G00560	4
AT4G00630	4
AT4G00780	4
AT4G00850	4
AT4G01280	4
AT4G01610	4
AT4G02050	4
AT4G02075	4
AT4G02200	4
AT4G02940	4
AT4G03030	4
AT4G03060	4
AT4G03960	4
AT4G04620	4
AT4G05020	4
AT4G05050	4
AT4G05130	4
AT4G05320	4
AT4G05390	4
AT4G06701	4
AT4G08900	4
AT4G09890	4
AT4G10690	4
AT4G11220	4
AT4G11570	4
AT4G11960	4
AT4G12030	4
AT4G12130	4
AT4G12300	4
AT4G13100	4
AT4G13530	4
AT4G13770	4
AT4G14040	4
AT4G14680	4
AT4G14710	4
AT4G14900	4
AT4G15780	4
AT4G16490	4
AT4G16520	4
AT4G16670	4
AT4G16765	4
AT4G16790	4
AT4G16960	4
AT4G17250	4
AT4G17650	4
AT4G17730	4
AT4G17770	4
AT4G17790	4
AT4G17840	4
AT4G17900	4
AT4G18020	4
AT4G18197	4
AT4G18890	4
AT4G19200	4
AT4G19840	4
AT4G19860	4
AT4G20300	4
AT4G21620	4
AT4G21980	4
AT4G21990	4
AT4G22100	4
AT4G22120	4
AT4G22160	4
AT4G22240	4
AT4G22780	4
AT4G22790	4
AT4G23430	4
AT4G23630	4
AT4G23770	4
AT4G24120	4
AT4G24590	4
AT4G25020	4
AT4G25800	4
AT4G26160	4
AT4G27020	4
AT4G27070	4
AT4G27240	4
AT4G27780	4
AT4G27960	4
AT4G27990	4
AT4G28240	4
AT4G28350	4
AT4G28400	4
AT4G29070	4
AT4G29210	4
AT4G29820	4
AT4G29900	4
AT4G30340	4
AT4G30390	4
AT4G30530	4
AT4G30910	4
AT4G30960	4
AT4G31650	4
AT4G31860	4
AT4G32250	4
AT4G32295	4
AT4G32670	4
AT4G32690	4
AT4G33540	4
AT4G33780	4
AT4G33925	4
AT4G34180	4
AT4G34881	4
AT4G35050	4
AT4G35270	4
AT4G35630	4
AT4G35750	4
AT4G36080	4
AT4G36210	4
AT4G36648	4
[truncated: 9,007 more rows]
