# Supplementary material for: Extensive nuclear reprogramming and endoreduplication in mature leaf during floral induction
Source: BMC Plant Biol. 2019 Apr 11;19:135. doi: 10.1186/s12870-019-1738-6 (PMC6458719; doi:10.1186/s12870-019-1738-6)
Supplement: Supplementary file 7 — Best enriched biological process (BP) GO terms for the 24 clusters. The best BP GO term was extracted with its FDR from each SEA analysis. (XLSX 11 kb) [file 12870_2019_1738_MOESM7_ESM.xlsx]

## Sheet: Add File 5_GO_Clusters
Additional File 7. Best enriched biological process (BP) GO terms for the 24 clusters.
The best BP GO term was extracted with its FDR from each SEA analysis.
Family	Cluster	BP GO term (with highest FDR)	"Child" terms in biological process (BP) GO term analysis
CF1	C8	DNA metabolic process (2.9E-08)	protein phosphorylation, DNA-dependent DNA replication, double-strand break repair, protein modification process, movement of cell or subcellular component, cell division, chromatin organization, gene silencing, cell cycle, regulation of DNA metabolic process
	C9	nuclear division (3.3E-3)	nuclear division, meiotic cell cycle process
	C14	response to organic cyclic compound (1.5E-5)	cell wall organization, response to cyclopentenone, xyloglucan metabolic process, response to brassinosteroid, unidimensional cell growth
	C20	cell division (5.1E-17)	plant-type secondary cell wall biogenesis, response to cyclopentenone, mitotic nuclear division, microtubule cytoskeleton organization, cellular component biogenesis, cellulose metabolic process, phenylpropanoid biosynthetic process, protein-chromophore linkage, xylan biosynthetic process, cytokinesis by cell plate formation, positive regulation of transferase activity
	C23	response to hormone (2.6E-12)	ethylene-activated signaling pathway, auxin polar transport, cellular response to auxin stimulus, negative regulation of signal transduction, response to gibberellin, single-organism developmental process
CF2	C13	RNA modification (4.0E-18)	embryo sac development, mitochondrial mRNA modification, ncRNA 3'-end processing, tRNA processing, response to endoplasmic reticulum stress
	C16	translation (4.2E-137)	ribosomal large subunit assembly, translational elongation, RNA secondary structure unwinding, maturation of SSU-rRNA, intracellular protein transmembrane import, protein targeting to mitochondrion, rRNA methylation, maturation of LSU-rRNA, response to cadmium ion, embryo sac development, RNA export from nucleus, RNA 3'-end processing, RNA splicing, via transesterification reactions with bulged a…
	C22	no enrichment	-
CF3	C1	single-organism metabolic process (5.9E-3)	single-organism metabolic process
	C2	response to stimulus (2.00E-07)	response to salicylic acid, response to oxidative stress, flavonoid biosynthetic process, defense response to other organism, response to karrikin, circadian rhythm
	C7	defense response (2.20E-05)	defense response, response to chitin, cell communication, response to bacterium
	C18	flavonoid biosynthetic process (1.40E-10)	anthocyanin-containing compound metabolic process, response to stimulus
	C19	response to wounding (6.60E-16)	response to fungus, response to water deprivation, response to salt stress, jasmonic acid biosynthetic process, organonitrogen compound catabolic process, jasmonic acid mediated signaling pathway, response to bacterium, regulation of defense response, response to virus, response to cold, defense response, incompatible interaction
CF4	C4	glucosinolate biosynthetic process (2.6E-8)	glucosinolate biosynthetic process
	C5	no enrichment	-
CF5	C6	hormone-mediated signaling pathway (2.3E-3)	hormone-mediated signaling pathway, cellular response to hormone stimulus, response to fungus
	C12	response to wounding (1.3E-6)	response to wounding, response to jasmonic acid, response to fungus
	C15	photosynthesis, light harvesting in photosystem I (1.40E-17)	photosynthesis, light harvesting in photosystem I, protein-chromophore linkage, response to low light intensity stimulus, photosynthesis, light harvesting in photosystem II, response to high light intensity, response to far red light, response to red light, circadian rhythm, regulation of transcription, DNA-templated, red or far-red light signaling pathway, response to karrikin, response to osmot…
	C17	chlorophyll biosynthetic process (8.3E-4)	chlorophyll biosynthetic process, glucan catabolic process, cellular polysaccharide catabolic process
CF6	C3	plastid organization (1.60E-20)	tRNA aminoacylation for protein translation, thylakoid membrane organization, cofactor metabolic process, response to cytokinin, embryo development ending in seed dormancy, chloroplast fission, protein import into chloroplast stroma, photosynthetic electron transport chain, plastid translation, photosystem II assembly, cellular amino acid biosynthetic process
	C10	fatty acid biosynthetic process (2.5E-3)	fatty acid biosynthetic process
	C11	RNA splicing (6.4E-5)	RNA splicing, mRNA metabolic process
	C21	no enrichment	-
	C24	chlorophyll biosynthetic process (5.30E-06)	chlorophyll biosynthetic process, chloroplast rRNA processing, small molecule biosynthetic process, thylakoid membrane organization, oxidation-reduction process, phospholipid biosynthetic process
