# Supplementary material for: Extensive nuclear reprogramming and endoreduplication in mature leaf during floral induction
Source: BMC Plant Biol. 2019 Apr 11;19:135. doi: 10.1186/s12870-019-1738-6 (PMC6458719; doi:10.1186/s12870-019-1738-6)
Supplement: Supplementary file 9 — Distributions of differentially expressed genes of the FLOR-ID database in the clusters. (XLSX 28 kb) [file 12870_2019_1738_MOESM9_ESM.xlsx]

## Sheet: Add File 6_FLORID
Additional File 9. Distributions of differentially expressed genes of the FLOR-ID database in the clusters.
AGI	Name	Abbrev.	Pathway	Effect on flowering time	Conditions for effect	ID	Cluster	Cluster	Family
AT2G25930	EARLY FLOWERING 3	ELF3	Circadian Clock Photoperiodism, light perception and signaling	Negative	SD and LD	AT2G25930	8	C08	CF1
AT1G01040	DICER-LIKE 1	DCL1	General	Positive	SD and LD	AT1G01040	8	C08	CF1
AT1G08260	EARLY IN SHORT DAYS 7 , TILTED 1 , ABA OVERLY SENSITIVE 4	ESD7, TIL1, ABO4	General	Negative	SD and LD	AT1G08260	8	C08	CF1
AT1G57820	VARIANT IN METHYLATION 1, ORTHRUS 2	VIM1, ORTH2	General	Negative	SD and LD	AT1G57820	8	C08	CF1
AT3G54560	HISTONE H2A 11	HTA11	General	Negative	SD and LD	AT3G54560	8	C08	CF1
AT3G57300	INOSITOL REQUIRING 80	INO80	General	Positive	SD and LD	AT3G57300	8	C08	CF1
AT5G11530	EMBRYONIC FLOWER 1	EMF1	General	Negative	SD and LD	AT5G11530	8	C08	CF1
AT5G20320	DICER-LIKE 4	DCL4	General	Positive	SD and LD	AT5G20320	8	C08	CF1
AT5G39550	VARIANT IN METHYLATION 3, ORTHRUS 1	VIM3, ORTH1	General	Negative	LD [no data under SD]	AT5G39550	8	C08	CF1
AT5G63960	GIGANTEA SUPPRESSOR 5, EMBRYO DEFECTIVE 2780	GIS5, EMB2780	General	Negative	SD and LD	AT5G63960	8	C08	CF1
AT2G30580	BMI1A, DREB2A-INTERACTING PROTEIN 2	AtBMI1A, DRIP2	General		LD [no data under SD]	AT2G30580	8	C08	CF1
AT3G55630	FOLYLPOLYGLUTAMATE SYNTHETASE 3, DHFS-FPGS HOMOLOG D	FPGS3, DFD	General	Positive	LD [no data under SD]	AT3G55630	8	C08	CF1
AT4G32980	HOMEOBOX GENE 1	ATH1	Hormones	Negative	SD only	AT4G32980	8	C08	CF1
AT4G16110	RESPONSE REGULATOR 2 , ARABIDOPSIS RESPONSE REGULATOR 2	RR2, ARR2	Hormones	Negative	SD	AT4G16110	8	C08	CF1
AT1G35460	FLOWERING BHLH 1	FBH1	Photoperiodism, light perception and signaling	Positive	SD and LD	AT1G35460	8	C08	CF1
AT2G38810	HISTONE H2A 8	HTA8	General	Negative	SD and LD	AT2G38810	9	C09	CF1
AT3G28910	MYB DOMAIN PROTEIN 30	MYB30	General	Positive	SD and LD	AT3G28910	9	C09	CF1
AT2G39360	CURVY1	CVY1	General	Negative	SD [no data under LD]	AT2G39360	9	C09	CF1
AT3G03450	RGA-LIKE PROTEIN 2	RGL2	Hormones	Negative	LD [no data under SD]	AT3G03450	9	C09	CF1
AT3G23050	INDOLE-3-ACETIC ACID 7, AUXIN RESISTANT 2	IAA7, AXR2	Hormones		SD only	AT3G23050	9	C09	CF1
AT1G10120	CRYPTOCHROME-INTERACTING BASIC-HELIX-LOOP-HELIX 4	CIB4	Photoperiodism, light perception and signaling	Positive	LD [no data under SD]	AT1G10120	9	C09	CF1
AT1G75060	SAP30 FUNCTION-RELATED 1	AFR1	Photoperiodism, light perception and signaling	Negative	SD and LD	AT1G75060	9	C09	CF1
AT2G42280	FLOWERING BHLH 4, ABA-RESPONSIVE KINASE SUBSTRATE 3	FBH4, AKS3	Photoperiodism, light perception and signaling	Positive	SD and LD	AT2G42280	9	C09	CF1
AT4G38960	B-BOX DOMAIN PROTEIN 19	BBX19	Photoperiodism, light perception and signaling	Negative	LD [no data under SD]	AT4G38960	9	C09	CF1
AT5G23730	REPRESSOR OF UV-B PHOTOMORPHOGENESIS 2, EARLY FLOWERING BY OVEREXPRESSION 2	RUP2, EFO2	Photoperiodism, light perception and signaling	Positive	SD only	AT5G23730	9	C09	CF1
AT1G31814	FRIGIDA LIKE 2	FRL2	Vernalization	Negative	None	AT1G31814	9	C09	CF1
AT4G28190	ULTRAPETALA1	ULT1	Flower development and meristem identity	Positive	SD only	AT4G28190	14	C14	CF1
AT1G30040	GIBBERELLIN 2-OXIDASE 2	GA2ox2	Hormones	Negative	SD and LD	AT1G30040	14	C14	CF1
AT5G48560	CRYPTOCHROME-INTERACTING BASIC-HELIX-LOOP-HELIX 2	CIB2	Photoperiodism, light perception and signaling	Positive	LD [no data under SD]	AT5G48560	14	C14	CF1
AT1G09530	PHYTOCHROME INTERACTING FACTOR 3	PIF3	Circadian Clock	Negative	SD and LD	AT1G09530	23	C23	CF1
AT1G69570	CYCLING DOF FACTOR 5	CDF5	Photoperiodism, light perception and signaling	Negative	SD and LD	AT1G69570	23	C23	CF1
AT5G65080	MADS AFFECTING FLOWERING 5 , AGAMOUS-LIKE 68	MAF5, AGL68	Vernalization	Negative	SD only	AT5G65080	23	C23	CF1
AT5G67180	TARGET OF EARLY ACTIVATION TAGGED 3	TOE3	Aging Photoperiodism, light perception and signaling	Negative	LD [no data under SD]	AT5G67180	13	C13	CF2
AT5G60100	PSEUDO-RESPONSE REGULATOR 3	PRR3	Circadian Clock	Negative	LD only	AT5G60100	13	C13	CF2
AT1G28210	DNAJ HOMOLOG ATJ1	ATJ1	General	Positive	LD [no data under SD]	AT1G28210	13	C13	CF2
AT3G05040	HASTY 1	HST1	General	Positive	SD and LD	AT3G05040	13	C13	CF2
AT2G40360	BLADE ON PETIOLE 2	BOP2	Flower development and meristem identity		None	AT2G40360	16	C16	CF2
AT1G04870	ARABIDOPSIS THALIANA PROTEIN ARGININE METHYLTRANSFERASE 10	ATPRMT10	General	Positive	SD and LD	AT1G04870	16	C16	CF2
AT1G18450	ACTIN-RELATED PROTEIN 4	ARP4	General	Negative	LD [no data under SD]	AT1G18450	16	C16	CF2
AT2G19520	FVE , MULTICOPY SUPPRESSOR OF IRA1 4	FVE, MSI4	General	Positive	SD and LD	AT2G19520	16	C16	CF2
AT4G31120	SHK1 BINDING PROTEIN 1 , PROTEIN ARGININE METHYLTRANSFERASE 5	SKB1, PRMT5	General	Positive	SD and LD	AT4G31120	16	C16	CF2
AT5G40490	HLP1	HLP1	General	Positive	SD and LD	AT5G40490	16	C16	CF2
AT5G64960	CYCLIN-DEPENDENT KINASE C;2	CDKC;2	General	Positive	LD [no data under SD]	AT5G64960	16	C16	CF2
AT1G18080	RECEPTOR FOR ACTIVATED C KINASE 1 A , ARABIDOPSIS THALIANA HOMOLOG OF THE TOBACCO ARCA	RACK1A, ATARCA	General	Positive	SD and LD	AT1G18080	16	C16	CF2
AT2G39250	SCHNARCHZAPFEN	SNZ	Aging Photoperiodism, light perception and signaling	Negative	LD [no data under SD]	AT2G39250	22	C22	CF2
AT2G40080	EARLY FLOWERING 4	ELF4	Circadian Clock Photoperiodism, light perception and signaling	Negative	SD and LD	AT2G40080	22	C22	CF2
AT5G27320	GA INSENSITIVE DWARF 1C	GID1C	Hormones	Positive	SD and LD	AT5G27320	22	C22	CF2
AT5G62000	AUXIN RESPONSE FACTOR 2	ARF2	Hormones	Positive	LD [no data under SD]	AT5G62000	22	C22	CF2
AT1G04400	CRYPTOCHROME 2	CRY2	Photoperiodism, light perception and signaling	Positive	LD only	AT1G04400	22	C22	CF2
AT1G15750	TOPLESS	TPL	Aging Photoperiodism, light perception and signaling	Negative	LD [no data under SD]	AT1G15750	1	C01	CF3
AT5G59570	BROTHER OF LUX ARRHYTHMO	BOA	Circadian Clock	Negative	LD [no data under SD]	AT5G59570	1	C01	CF3
AT4G24540	AGAMOUS-LIKE 24	AGL24	Flower development and meristem identity Flowering time integrator	Positive	SD and LD	AT4G24540	1	C01	CF3
AT1G66350	RGA-LIKE PROTEIN 1	RGL1	Hormones	Negative	LD [no data under SD]	AT1G66350	1	C01	CF3
AT5G56860	GATA, NITRATE-INDUCIBLE, CARBON-METABOLISM INVOLVED	GNC	Hormones	Negative	SD and LD	AT5G56860	1	C01	CF3
AT1G51140	FLOWERING BHLH 3 , ABA-RESPONSIVE KINASE SUBSTRATE 1 , BASIC HELIX-LOOP-HELIX 122	FBH3, AKS1, BHLH122	Photoperiodism, light perception and signaling	Positive	SD and LD	AT1G51140	1	C01	CF3
AT1G53090	SPA1-RELATED 4	SPA4	Photoperiodism, light perception and signaling	Negative	SD only	AT1G53090	1	C01	CF3
AT2G34720	NUCLEAR FACTOR Y SUBUNIT A4	NF-YA4	Photoperiodism, light perception and signaling	Negative	LD only	AT2G34720	1	C01	CF3
AT2G37630	ASYMMETRIC LEAVES 1	AS1	Photoperiodism, light perception and signaling	Positive	SD only	AT2G37630	1	C01	CF3
AT3G07650	CONSTANS-LIKE 9	COL9	Photoperiodism, light perception and signaling	Negative	LD only	AT3G07650	1	C01	CF3
AT3G15354	SPA1-RELATED 3	SPA3	Photoperiodism, light perception and signaling	Negative	SD only	AT3G15354	1	C01	CF3
AT5G47640	NUCLEAR FACTOR Y, SUBUNIT B2 , HEME ACTIVATOR PROTEIN (YEAST) HOMOLOG 3B	NF-YB2, HAP3B	Photoperiodism, light perception and signaling	Positive	LD only	AT5G47640	1	C01	CF3
AT5G37260	REVEILLE 2, CIRCADIAN 1	RVE2, CIR1	Circadian Clock	Negative	LD [no data under SD]	AT5G37260	2	C02	CF3
AT3G09600	REVEILLE8	RVE8	Circadian Clock	Negative	SD and LD	AT3G09600	2	C02	CF3
AT1G01060	LATE ELONGATED HYPOCOTYL	LHY	Circadian Clock Photoperiodism, light perception and signaling	Negative	SD only	AT1G01060	2	C02	CF3
AT3G20810	JUMONJI 30	JMJ30	General	Negative	SD and LD	AT3G20810	2	C02	CF3
AT5G13320	HOPW1-1-INTERACTING 3, GH3-LIKE DEFENSE GENE 1, GRETCHEN HAGEN 3.12	WIN3, GDG1, GH3.12	General	Negative	LD only	AT5G13320	2	C02	CF3
AT5G60800	EAVY METAL-ASSOCIATED ISOPRENYLATED PLANT PROTEIN3	HIPP3	General	Negative	LD [no data under SD]	AT5G60800	2	C02	CF3
AT1G80340	GIBBERELLIN 3-OXIDASE 2	GA3OX2	Hormones	Positive	LD [no data under SD]	AT1G80340	2	C02	CF3
AT4G26150	GNC-LIKE, CYTOKININ-RESPONSIVE GATA FACTOR 1	GNL, CGA1	Hormones	Negative	SD and LD	AT4G26150	2	C02	CF3
AT5G15840	CONSTANS	CO	Photoperiodism, light perception and signaling	Positive	LD only	AT5G15840	2	C02	CF3
AT5G39660	CYCLING DOF FACTOR 2	CDF2	Photoperiodism, light perception and signaling	Negative	SD and LD	AT5G39660	2	C02	CF3
AT4G36920	APETALA2	AP2	Flower development and meristem identity	Negative	SD and LD	AT4G36920	7	C07	CF3
AT5G03680	PETAL LOSS	PTL	Flower development and meristem identity		None	AT5G03680	7	C07	CF3
AT5G60910	FRUITFULL, AGAMOUS-LIKE 8	FUL, AGL8	Flower development and meristem identity Flowering time integrator	Positive	SD and LD	AT5G60910	7	C07	CF3
AT1G79280	NUCLEAR PORE ANCHOR	NUA	General	Positive	SD and LD	AT1G79280	7	C07	CF3
AT2G18000	HOMOLOG OF YEAST YAF9 B, TBP-ASSOCIATED FACTOR 14	YAF9B, TAF14	General	Negative	SD and LD	AT2G18000	7	C07	CF3
AT5G37770	CALMODULIN-LIKE 24 , TOUCH 2	CML24, TCH2	General	Positive	LD only	AT5G37770	7	C07	CF3
AT3G63010	GA INSENSITIVE DWARF 1B	GID1B	Hormones	Positive	SD and LD	AT3G63010	7	C07	CF3
AT1G25560	TEMPRANILLO 1 , ETHYLENE RESPONSE DNA BINDING FACTOR 1	TEM1, EDF1	Photoperiodism, light perception and signaling	Negative	LD [no data under SD]	AT1G25560	7	C07	CF3
AT4G35900	FD	FD	Photoperiodism, light perception and signaling	Positive	LD only	AT4G35900	7	C07	CF3
AT1G65480	FLOWERING LOCUS T	FT	Flowering time integrator	Positive	SD and LD	AT1G65480	18	C18	CF3
AT4G20370	TWIN SISTER OF FT	TSF	Flowering time integrator	Positive	LD only	AT4G20370	18	C18	CF3
AT5G62040	BROTHER OF FT	BFT	General	Negative	LD only	AT5G62040	18	C18	CF3
AT4G25000	ALPHA-AMYLASE-LIKE	AMY1	General	Negative	LD [no data under SD]	AT4G25000	19	C19	CF3
AT4G34710	ARGININE DECARBOXYLASE 2	ADC2	Gibberellins	Negative	SD [no data under LD]	AT4G34710	19	C19	CF3
AT2G33380	RESPONSIVE TO DESSICATION20 , PEROXYGENASE3, ARABIDOPSIS THALIANA CALEOSIN 3	RD20, PXG3, ATCLO3	Hormones	Positive	SD [no data under LD]	AT2G33380	19	C19	CF3
AT3G12145	FLOR1, FLORAL TRANSITION AT THE MERISTEM 4	FLR1, FTM4	Photoperiodism, light perception and signaling	Positive	LD [no data under SD]	AT3G12145	19	C19	CF3
AT2G33810	SQUAMOSA PROMOTER BINDING PROTEIN-LIKE 3	SPL3	Aging Photoperiodism, light perception and signaling Hormones	Positive	SD and LD	AT2G33810	4	C04	CF4
AT2G03500	EARLY FLOWERING MYB FLOWERING	EFM	Ambient temperature	Negative	SD and LD	AT2G03500	4	C04	CF4
AT2G03710	SEPALLATA 4	SEP4	Flower development and meristem identity		None	AT2G03710	4	C04	CF4
AT2G30140	UDP-GLUCOSYL TRANSFERASE 87A2	UGT87A2	General	Positive	SD and LD	AT2G30140	4	C04	CF4
AT1G28520	VASCULAR PLANT ONE ZINC FINGER PROTEIN 1	VOZ1	Photoperiodism, light perception and signaling	Positive	LD only	AT1G28520	4	C04	CF4
AT1G50700	CALCIUM DEPENDENT PROTEIN KINASE 33	CPK33	Photoperiodism, light perception and signaling	Positive	LD [no data under SD]	AT1G50700	4	C04	CF4
AT2G17290	CALCIUM DEPENDENT PROTEIN KINASE 6	CPK6	Photoperiodism, light perception and signaling	Positive	LD [no data under SD]	AT2G17290	4	C04	CF4
AT3G04030	MYB-RELATED PROTEIN 2	MYR2	Photoperiodism, light perception and signaling	Negative	SD and LD	AT3G04030	4	C04	CF4
AT4G40060	HOMEOBOX PROTEIN 16 , ARABIDOPSIS THALIANA HOMEOBOX PROTEIN 16	HB16, ATHB16	Photoperiodism, light perception and signaling	Negative	LD only	AT4G40060	4	C04	CF4
AT2G44680	CASEIN KINASE II BETA SUBUNIT 4	CKB4	Circadian Clock	Positive	SD only	AT2G44680	5	C05	CF4
AT3G60250	CASEIN KINASE II BETA SUBUNIT 3	CKB3	Circadian Clock	Positive	SD and LD	AT3G60250	5	C05	CF4
AT4G32551	LEUNIG	LUG	Flower development and meristem identity		None	AT4G32551	5	C05	CF4
AT1G17760	CLEAVAGE STIMULATING FACTOR 77	CSTF77	General	Positive	LD [no data under SD]	AT1G17760	5	C05	CF4
AT1G32230	RADICAL-INDUCED CELL DEATH 1	RCD1	General	Negative	SD and LD	AT1G32230	5	C05	CF4
AT2G43410	FPA	FPA	General	Positive	SD and LD	AT2G43410	5	C05	CF4
AT2G46020	BRAHMA, CHROMATIN REMODELING 2	BRM, CHR2	General	Negative	SD and LD	AT2G46020	5	C05	CF4
AT3G44110	DNAJ HOMOLOG 3	ATJ3	General	Positive	SD and LD	AT3G44110	5	C05	CF4
AT3G57230	AGAMOUS-LIKE 16	AGL16	General	Negative	LD only	AT3G57230	5	C05	CF4
AT4G00450	MEDIATOR 12, CENTER CITY, CRYPTIC PRECOCIOUS	MED12, CCT, CRP	General	Positive	LD only	AT4G00450	5	C05	CF4
AT4G04920	MEDIATOR 16, SENSITIVE TO FREEZING 6	MED16, SFR6	General	Positive	LD [no data under SD]	AT4G04920	5	C05	CF4
AT4G23100	CADMIUM SENSITIVE 2 , ROOT MERISTEMLESS 1 , GLUTAMATE-CYSTEINE LIGASE	CAD2, RML1, GSH1	General	Positive	LD [no data under SD]	AT4G23100	5	C05	CF4
AT4G39100	SHORT LIFE1 , SHORT LIFE	SHL1, SHL	General	Negative	SD and LD	AT4G39100	5	C05	CF4
AT5G61060	HISTONE DEACETYLASE 5	HDA5	General	Positive	SD and LD	AT5G61060	5	C05	CF4
AT1G17720	PROTEIN PHOSPHATASE 2A 55 KDA REGULATORY SUBUNIT B BETA ISOFORM	PP2A-B55BETA	General	Negative	SD and LD	AT1G17720	5	C05	CF4
AT3G10490	NAC DOMAIN CONTAINING PROTEIN 52	NAC052	General	Negative	LD [no data under SD]	AT3G10490	5	C05	CF4
AT4G02020	SWINGER	SWN	General		Nonz	AT4G02020	5	C05	CF4
AT4G30200	VIN3-LIKE 2, VERNALIZATION5/VIN3-LIKE 1	VIL2, VEL1	General Vernalization	Positive	SD only	AT4G30200	5	C05	CF4
AT2G18790	PHYTOCHROME B	PHYB	Photoperiodism, light perception and signaling	Negative	SD and LD	AT2G18790	5	C05	CF4
AT2G32950	CONSTITUTIVE PHOTOMORPHOGENIC 1	COP1	Photoperiodism, light perception and signaling	Negative	SD and LD	AT2G32950	5	C05	CF4
AT2G47700	RED AND FAR-RED INSENSITIVE 2	RFI2	Photoperiodism, light perception and signaling	Negative	SD and LD	AT2G47700	5	C05	CF4
AT4G09180	FLOWERING BHLH 2	FBH2	Photoperiodism, light perception and signaling	Positive	SD and LD	AT4G09180	5	C05	CF4
AT4G14540	NUCLEAR FACTOR Y, SUBUNIT B3, HEME ACTIVATOR PROTEIN (YEAST) HOMOLOG 3C	NF-YB3, HAP3C	Photoperiodism, light perception and signaling	Positive	LD only	AT4G14540	5	C05	CF4
AT5G10030	TGACG MOTIF-BINDING FACTOR 4	TGA4	Photoperiodism, light perception and signaling		None	AT5G10030	5	C05	CF4
AT3G01090	ARABIDOPSIS SNF1 KINASE HOMOLOG 10 , SNF1-RELATED PROTEIN KINASE 1.1	AKIN10, SNRK1.1	Sugar	Negative	LD [no data under SD]	AT3G01090	5	C05	CF4
AT4G29130	HEXOKINASE 1, GLUCOSE INSENSITIVE 2	HXK1, GIN2	Sugar	Positive	SD only	AT4G29130	5	C05	CF4
AT2G46260	LIGHT-RESPONSE BTB 1	LRB1	Vernalization	Positive	SD and LD	AT2G46260	5	C05	CF4
AT3G18990	REDUCED VERNALIZATION RESPONSE 1	VRN1	Vernalization	Positive	SD and LD	AT3G18990	5	C05	CF4
AT2G42200	SQUAMOSA PROMOTER BINDING PROTEIN-LIKE 9	SPL9	Aging	Positive	SD (multiple mutant)	AT2G42200	6	C06	CF5
AT3G54990	SCHLAFMUTZE	SMZ	Aging Photoperiodism, light perception and signaling	Negative	SD and LD	AT3G54990	6	C06	CF5
AT1G53160	SQUAMOSA PROMOTER BINDING PROTEIN-LIKE 4	SPL4	Aging Photoperiodism, light perception and signaling Hormones	Positive	LD [no data under SD]	AT1G53160	6	C06	CF5
AT2G46830	CIRCADIAN CLOCK ASSOCIATED 1	CCA1	Circadian Clock	Negative	SD only	AT2G46830	6	C06	CF5
AT3G22231	PATHOGEN AND CIRCADIAN CONTROLLED 1	PCC1	General	Positive	LD [no data under SD]	AT3G22231	6	C06	CF5
AT1G15550	GIBBERELLIN 3-OXIDASE 1	GA3OX1	Hormones	Positive	LD [no data under SD]	AT1G15550	6	C06	CF5
AT4G25420	GIBBERELLIN 20-OXIDASE 1	GA20ox1	Hormones	Positive	SD and LD	AT4G25420	6	C06	CF5
AT2G43010	PHYTOCHROME INTERACTING FACTOR 4	PIF4	Ambient temperature	Positive	SD only	AT2G43010	15	C15	CF5
AT2G46790	PSEUDO-RESPONSE REGULATOR 9	PRR9	Circadian Clock	Positive	SD and LD	AT2G46790	15	C15	CF5
AT5G02810	PSEUDO-RESPONSE REGULATOR 7	PRR7	Circadian Clock	Positive	LD only	AT5G02810	15	C15	CF5
AT5G24470	PSEUDO-RESPONSE REGULATOR 5	PRR5	Circadian Clock	Positive	LD only	AT5G24470	15	C15	CF5
AT5G64170	NIGHT LIGHT-INDUCIBLE AND CLOCK-REGULATED 1	LNK1	Circadian Clock	Positive	LD only	AT5G64170	15	C15	CF5
AT1G22770	GIGANTEA	GI	Circadian Clock Photoperiodism, light perception and signaling	Positive	LD only	AT1G22770	15	C15	CF5
AT2G21660	GLYCINE-RICH RNA-BINDING PROTEIN 7, COLD, CIRCADIAN RHYTHM, AND RNA BINDING 2	GRP7, CCR2	General	Positive	SD and LD	AT2G21660	15	C15	CF5
AT1G78440	GIBBERELLIN 2-OXIDASE 1	GA2ox1	Hormones	Negative	SD and LD	AT1G78440	15	C15	CF5
AT1G06040	SALT TOLERANCE	STO	Photoperiodism, light perception and signaling	Positive	SD only	AT1G06040	15	C15	CF5
AT1G68050	FLAVIN-BINDING, KELCH REPEAT, F BOX 1 , ADAGIO 3	FKF1, ADO3	Photoperiodism, light perception and signaling	Positive	SD only	AT1G68050	15	C15	CF5
AT3G47500	CYCLING DOF FACTOR 3	CDF3	Photoperiodism, light perception and signaling	Negative	SD only	AT3G47500	15	C15	CF5
AT5G57660	CONSTANS-LIKE 5	COL5	Photoperiodism, light perception and signaling	Positive	SD only	AT5G57660	15	C15	CF5
AT4G25490	C-REPEAT/DRE BINDING FACTOR 1 , DRE BINDING PROTEIN 1B	CBF1, DREB1B	Response to cold		None	AT4G25490	15	C15	CF5
AT3G59060	PHYTOCHROME-INTERACTING FACTOR 5, PHYTOCHROME INTERACTING FACTOR 3-LIKE 6	PIF5, PIL6	Ambient temperature	Positive	MD (12h light/ 12h dark) [no data under SD or LD]	AT3G59060	17	C17	CF5
AT3G54500	NIGHT LIGHT-INDUCIBLE AND CLOCK-REGULATED 2	LNK2	Circadian Clock	Positive	LD only	AT3G54500	17	C17	CF5
AT2G45660	SUPPRESSOR OF OVEREXPRESSION OF CO 1 , AGAMOUS-LIKE 20	SOC1, AGL20	Flowering time integrator	Positive	SD and LD	AT2G45660	17	C17	CF5
AT1G79460	GA REQUIRING 2 , ARABIDOPSIS THALIANA ENT-KAURENE SYNTHASE 1	GA2, ATKS1	Hormones	Positive	SD and LD	AT1G79460	17	C17	CF5
AT2G23380	CURLY LEAF , SETDOMAIN GROUP 1	CLF, SDG1	General Vernalization	Negative	SD and LD	AT2G23380	3	C03	CF6
AT4G24620	PHOSPHOGLUCOSE ISOMERASE 1	PGI1	Sugar	Positive	SD only	AT4G24620	3	C03	CF6
AT5G51820	PHOSPHOGLUCOMUTASE	PGM1	Sugar	Positive	SD only	AT5G51820	3	C03	CF6
AT2G21070	FIONA 1	FIO1	Circadian Clock	Negative	SD and LD	AT2G21070	11	C11	CF6
AT5G61380	TIMING OF CAB EXPRESSION 1	TOC1	Circadian Clock	Negative	SD only	AT5G61380	11	C11	CF6
AT5G64390	HUA ENHANCER 4	HEN4	Flower development and meristem identity		None	AT5G64390	11	C11	CF6
AT2G22540	SHORT VEGETATIVE PHASE	SVP	Flowering time integrator	Negative	SD and LD	AT2G22540	11	C11	CF6
AT1G54440	AtRRP6L1	RRP6L1	General	Positive	LD [no data under SD]	AT1G54440	11	C11	CF6
AT1G71800	CLEAVAGE STIMULATING FACTOR 64	CSTF64	General	Positive	LD [no data under SD]	AT1G71800	11	C11	CF6
AT2G22370	MEDIATOR 18	MED18	General	Positive	SD and LD	AT2G22370	11	C11	CF6
AT2G35510	SIMILAR TO RCD ONE 1	SRO1	General	Positive	SD only	AT2G35510	11	C11	CF6
AT5G13480	FY	FY	General	Positive	SD and LD	AT5G13480	11	C11	CF6
AT5G35910	AtRRP6L2	RRP6L2	General	Positive	LD [no data under SD]	AT5G35910	11	C11	CF6
AT1G09700	HYPONASTIC LEAVES 1	HYL1	General	Positive	SD [no data under LD]	AT1G09700	11	C11	CF6
AT3G05120	GA INSENSITIVE DWARF 1A	GID1A	Hormones	Positive	SD and LD	AT3G05120	11	C11	CF6
AT1G09570	PHYTOCHROME A	PHYA	Photoperiodism, light perception and signaling	Positive	SD and LD	AT1G09570	11	C11	CF6
AT1G54830	NUCLEAR FACTOR Y, SUBUNIT C3	NF-YC3	Photoperiodism, light perception and signaling	Positive	LD only	AT1G54830	11	C11	CF6
AT4G16250	PHYTOCHROME D	PHYD	Photoperiodism, light perception and signaling	Negative	LD [no data under SD]	AT4G16250	11	C11	CF6
AT3G46640	LUX ARRHYTHMO, PHYTOCLOCK 1	LUX, PCL1	Circadian Clock	Negative	SD and LD	AT3G46640	21	C21	CF6
AT5G15230	GAST1 PROTEIN HOMOLOG 4	GASA4	Hormones	Positive	SD only	AT5G15230	21	C21	CF6
AT5G60120	TARGET OF EARLY ACTIVATION TAGGED 2	TOE2	Aging Photoperiodism, light perception and signaling	Negative	LD [no data under SD]	AT5G60120	24	C24	CF6
AT2G02760	UBIQUITIN CARRIER PROTEIN 2	UBC2	General	Negative	SD and LD	AT2G02760	24	C24	CF6
AT4G38680	COLD SHOCK PROTEIN 2, GLYCINE RICH PROTEIN 2	CSP2, GRP2	General	Negative	SD [no data under LD]	AT4G38680	24	C24	CF6
AT5G44190	GOLDEN2-LIKE 2	GLK2	General	Negative	SD and LD	AT5G44190	24	C24	CF6
AT5G63470	NUCLEAR FACTOR Y, SUBUNIT C4	NF-YC4	Photoperiodism, light perception and signaling	Positive	LD only	AT5G63470	24	C24	CF6
