# Supplementary material for: Extensive nuclear reprogramming and endoreduplication in mature leaf during floral induction
Source: BMC Plant Biol. 2019 Apr 11;19:135. doi: 10.1186/s12870-019-1738-6 (PMC6458719; doi:10.1186/s12870-019-1738-6)
Supplement: Supplementary file 10 — Hormone-related genes supported by genetic evidence in clusters. (XLSX 22 kb) [file 12870_2019_1738_MOESM10_ESM.xlsx]

## Sheet: Add File 7_AHD
Additional File 10. Hormone-related genes supported by genetic evidencein clusters.
Gene	Related Hormone	Function category	Cluster
AT1G15100	abscisic acid	Hormone signal transduction	1
AT1G71960	abscisic acid	Hormone transportion	1
AT5G56270	abscisic acid	Hormone signal transduction	1
AT2G28350	auxin	Hormone signal transduction	1
AT5G25890	auxin	Hormone signal transduction	1
AT2G36800	brassinosteroid	Hormone metabolism	1
AT3G16570	brassinosteroid	Hormone signal transduction	1
AT5G42750	brassinosteroid	Hormone signal transduction	1
AT1G66350	gibberellin	Hormone signal transduction	1
AT2G37630	gibberellin	Hormone receptor	1
AT1G37130	salicylic acid	Hormone signal transduction	1
AT1G77760	salicylic acid	Hormone signal transduction	1
AT3G04670	salicylic acid	Hormone signal transduction	1
AT5G57685	salicylic acid	Hormone signal transduction	1
AT5G65210	salicylic acid	Hormone signal transduction	1
AT1G72770	abscisic acid	Hormone signal transduction	2
AT3G48360	abscisic acid	Hormone signal transduction	2
AT1G11000	auxin	Hormone transportion	2
AT3G48360	auxin	Hormone signal transduction	2
AT5G13930	auxin	Hormone transportion	2
AT3G16420	ethylene	Hormone response	2
AT4G01370	ethylene	Hormone biosynthesis	2
AT4G04500	ethylene	Hormone response	2
AT4G15530	ethylene	Hormone response	2
AT1G01060	gibberellin	Hormone signal transduction	2
AT2G04450	salicylic acid	Hormone signal transduction	2
AT4G23810	salicylic acid	Hormone signal transduction	2
AT5G13320	salicylic acid	Hormone signal transduction	2
AT1G67080	abscisic acid	Hormone biosynthesis	3
AT1G74910	ethylene	Hormone response	3
AT5G04430	ethylene	Hormone response	3
AT5G05170	ethylene	Hormone signal transduction	3
AT2G44050	jasmonic acid	Hormone signal transduction	3
AT5G05170	jasmonic acid	Hormone signal transduction	3
AT1G01360	abscisic acid	Hormone receptor	4
AT1G69270	abscisic acid	Hormone signal transduction	4
AT2G17290	abscisic acid	Hormone signal transduction	4
AT2G42680	abscisic acid	Hormone signal transduction	4
AT3G11410	abscisic acid	Hormone signal transduction	4
AT3G26090	abscisic acid	Hormone biosynthesis	4
AT5G57740	abscisic acid	Hormone biosynthesis	4
AT1G25220	auxin	Hormone biosynthesis	4
AT4G30960	auxin	Hormone transportion	4
AT5G45710	auxin	Hormone signal transduction	4
AT5G57740	auxin	Hormone signal transduction	4
AT1G55610	brassinosteroid	Hormone receptor	4
AT1G75080	brassinosteroid	Hormone signal transduction	4
AT1G76090	brassinosteroid	Hormone biosynthesis	4
AT3G13380	brassinosteroid	Hormone receptor	4
AT2G16070	Cytokinin	Hormone signal transduction	4
AT3G16857	cytokinin	Hormone signal transduction	4
AT1G74710	ethylene	Hormone signal transduction	4
AT2G42680	ethylene	Hormone signal transduction	4
AT3G22850	ethylene	Hormone response	4
AT3G24500	ethylene	Hormone response	4
AT3G46930	ethylene	Hormone response	4
AT4G37870	ethylene	Hormone response	4
AT4G39780	ethylene	Hormone signal transduction	4
AT5G44790	ethylene	Hormone signal transduction	4
AT5G45710	ethylene	Hormone signal transduction	4
AT5G57740	ethylene	Hormone biosynthesis	4
AT5G58350	ethylene	Hormone response	4
AT1G15550	gibberellin	Hormone biosynthesis	4
AT3G49530	salicylic acid	Hormone signal transduction	4
AT5G06960	salicylic acid	Hormone signal transduction	4
AT5G14930	salicylic acid	Hormone signal transduction	4
AT1G04120	abscisic acid	Hormone signal transduction	5
AT1G06390	abscisic acid	Hormone signal transduction	5
AT1G69935	abscisic acid	Hormone signal transduction	5
AT2G23430	abscisic acid	Hormone signal transduction	5
AT2G39940	abscisic acid	Hormone signal transduction	5
AT4G21670	abscisic acid	Hormone signal transduction	5
AT4G23650	abscisic acid	Hormone signal transduction	5
AT5G02310	abscisic acid	Hormone signal transduction	5
AT1G06400	auxin	Hormone signal transduction	5
AT1G12820	auxin	Hormone receptor	5
AT1G54990	auxin	Hormone transportion	5
AT5G20730	auxin	Hormone signal transduction	5
AT5G49980	auxin	Hormone signal transduction	5
AT5G60450	auxin	Hormone signal transduction	5
AT1G06390	brassinosteroid	Hormone signal transduction	5
AT1G08420	brassinosteroid	Hormone signal transduction	5
AT2G27210	brassinosteroid	Hormone signal transduction	5
AT3G50750	brassinosteroid	Hormone signal transduction	5
AT4G00710	brassinosteroid	Hormone signal transduction	5
AT4G36780	brassinosteroid	Hormone signal transduction	5
AT1G27320	cytokinin	Hormone receptor	5
AT4G31920	cytokinin	Hormone signal transduction	5
AT1G78080	ethylene	Hormone signal transduction	5
AT2G39760	ethylene	Hormone signal transduction	5
AT3G51770	ethylene	Hormone biosynthesis	5
AT5G58950	ethylene	Hormone response	5
AT2G39940	jasmonic acid	Hormone receptor	5
AT2G43710	jasmonic acid	Hormone biosynthesis	5
AT3G45140	jasmonic acid	Hormone biosynthesis	5
AT4G28910	Jasmonic acid	Hormone signal transduction	5
AT4G29010	jasmonic acid	Hormone biosynthesis	5
AT1G07530	salicylic acid	Hormone signal transduction	5
AT5G10030	salicylic acid	Hormone signal transduction	5
AT1G08920	abscisic acid	Hormone signal transduction	6
AT1G16060	abscisic acid	Hormone signal transduction	6
AT2G36270	abscisic acid	Hormone signal transduction	6
AT2G38470	abscisic acid	Hormone signal transduction	6
AT2G46830	abscisic acid	Hormone signal transduction	6
AT5G67030	abscisic acid	Hormone biosynthesis	6
AT1G04240	auxin	Hormone signal transduction	6
AT4G13260	auxin	Hormone biosynthesis	6
AT4G14550	auxin	Hormone signal transduction	6
AT4G30080	auxin	Hormone signal transduction	6
AT5G18060	auxin	Hormone signal transduction	6
AT5G62920	cytokinin	Hormone signal transduction	6
AT3G14440	ethylene	Hormone signal transduction	6
AT1G78440	gibberellin	Hormone biosynthesis	6
AT2G46830	gibberellin	Hormone signal transduction	6
AT3G56400	jasmonic acid	Hormone signal transduction	6
AT4G03560	jasmonic acid	Hormone biosynthesis	6
AT1G74710	salicylic acid	Hormone biosynthesis	6
AT2G43820	salicylic acid	Hormone metabolism	6
AT3G01080	salicylic acid	Hormone signal transduction	6
AT3G56400	salicylic acid	Hormone signal transduction	6
AT5G01600	salicylic acid	Hormone signal transduction	6
AT2G30250	abscisic acid	Hormone signal transduction	7
AT3G24520	abscisic acid	Hormone signal transduction	7
AT4G18010	abscisic acid	Hormone signal transduction	7
AT5G01540	abscisic acid	Hormone signal transduction	7
AT5G67300	abscisic acid	Hormone signal transduction	7
AT1G28330	auxin	Hormone signal transduction	7
AT2G47000	auxin	Hormone transportion	7
AT4G01500	auxin	Hormone biosynthesis	7
AT4G39950	auxin	Hormone biosynthesis	7
AT1G16390	brassinosteroid	Hormone signal transduction	7
AT4G36380	brassinosteroid	Hormone biosynthesis	7
AT1G22190	ethylene	Hormone signal transduction	7
AT1G73500	ethylene	Hormone signal transduction	7
AT1G77120	ethylene	Hormone response	7
AT2G25490	ethylene	Hormone signal transduction	7
AT5G61600	ethylene	Hormone signal transduction	7
AT1G79460	gibberellin	Hormone biosynthesis	7
AT3G63010	gibberellin	Hormone receptor	7
AT1G19640	jasmonic acid	Hormone biosynthesis	7
AT2G29980	jasmonic acid	Hormone biosynthesis	7
AT5G67300	Jasmonic acid	Hormone signal transduction	7
AT4G39030	salicylic acid	Hormone transportion	7
AT5G26920	salicylic acid	Hormone signal transduction	7
AT1G04710	abscisic acid	Hormone signal transduction	8
AT1G08260	abscisic acid	Hormone signal transduction	8
AT1G35670	abscisic acid	Hormone signal transduction	8
AT2G26980	abscisic acid	Hormone signal transduction	8
AT5G46790	abscisic acid	Hormone receptor	8
AT5G63980	abscisic acid	Hormone signal transduction	8
AT1G04550	auxin	Hormone signal transduction	8
AT2G02950	auxin	Hormone signal transduction	8
AT2G38120	auxin	Hormone transportion	8
AT3G26810	auxin	Hormone receptor	8
AT3G62980	auxin	Hormone receptor	8
AT5G37020	auxin	Hormone signal transduction	8
AT5G63980	auxin	Hormone signal transduction	8
AT4G35230	brassinosteroid	Hormone signal transduction	8
AT4G36540	brassinosteroid	Hormone signal transduction	8
AT2G01830	cytokinin	Hormone receptor	8
AT2G41310	cytokinin	Hormone signal transduction	8
AT5G49720	Cytokinin	Hormone signal transduction	8
AT5G53280	Cytokinin	Hormone signal transduction	8
AT5G45550	ethylene	Hormone response	8
AT5G05580	jasmonic acid	Hormone biosynthesis	8
AT4G24230	salicylic acid	Hormone signal transduction	8
AT3G23050	abscisic acid	Hormone signal transduction	9
AT4G17870	abscisic acid	Hormone receptor	9
AT4G33950	abscisic acid	Hormone signal transduction	9
AT5G03730	abscisic acid	Hormone signal transduction	9
AT5G53160	abscisic acid	Hormone receptor	9
AT5G62470	abscisic acid	Hormone signal transduction	9
AT1G70940	auxin	Hormone transportion	9
AT1G73590	auxin	Hormone transportion	9
AT2G01420	auxin	Hormone transportion	9
AT3G23050	auxin	Hormone signal transduction	9
AT5G03730	auxin	Hormone biosynthesis and transport	9
AT5G62470	auxin	Hormone signal transduction	9
AT3G28910	brassinosteroid	Hormone signal transduction	9
AT5G05690	brassinosteroid	Hormone biosynthesis	9
AT3G15150	Cytokinin	Hormone signal transduction	9
AT4G05120	cytokinin	Hormone transportion	9
AT1G18570	ethylene	Hormone signal transduction	9
AT1G79530	ethylene	Hormone response	9
AT2G27050	ethylene	Hormone signal transduction	9
AT5G03730	ethylene	Hormone signal transduction	9
AT1G80340	gibberellin	Hormone biosynthesis	9
AT3G03450	gibberellin	Hormone signal transduction	9
AT4G18470	salicylic acid	Hormone signal transduction	9
AT5G62470	salicylic acid	Hormone signal transduction	9
AT1G49430	abscisic acid	Hormone signal transduction	10
AT2G30020	abscisic acid	Hormone signal transduction	10
AT5G47100	abscisic acid	Hormone signal transduction	10
AT1G30330	auxin	Hormone signal transduction	10
AT1G77110	auxin	Hormone transportion	10
AT4G03190	auxin	Hormone receptor	10
AT4G13520	auxin	Hormone biosynthesis	10
AT5G05730	auxin	Hormone biosynthesis	10
AT1G17060	brassinosteroid	Hormone biosynthesis	10
AT3G50660	brassinosteroid	Hormone biosynthesis	10
AT5G19770	ethylene	Hormone response	10
AT5G19780	ethylene	Hormone response	10
AT5G57390	gibberellin	Hormone biosynthesis	10
AT4G01370	jasmonic acid	Hormone signal transduction	10
AT5G57390	Jasmonic acid	Hormone signal transduction	10
AT1G14410	salicylic acid	Hormone signal transduction	10
AT1G09700	abscisic acid	Hormone signal transduction	11
AT1G79040	abscisic acid	Plant development	11
AT2G38050	abscisic acid	Hormone signal transduction	11
AT3G08550	abscisic acid	Hormone signal transduction	11
AT3G15730	abscisic acid	Hormone signal transduction	11
AT3G58680	abscisic acid	Hormone signal transduction	11
AT4G38630	abscisic acid	Hormone signal transduction	11
AT5G10560	abscisic acid	Hormone signal transduction	11
AT1G05180	auxin	Hormone signal transduction	11
AT1G10940	auxin	Hormone signal transduction	11
AT1G73030	auxin	Hormone signal transduction	11
AT2G31190	auxin	Hormone transportion	11
AT5G20570	auxin	Hormone signal transduction	11
AT1G19350	brassinosteroid	Hormone signal transduction	11
AT2G38050	brassinosteroid	Hormone biosynthesis	11
AT1G12270	ethylene	Hormone response	11
AT2G45820	ethylene	Hormone response	11
AT3G58680	ethylene	Hormone signal transduction	11
AT4G30160	ethylene	Hormone response	11
AT5G19000	ethylene	Hormone signal transduction	11
AT5G52040	ethylene	Hormone response	11
AT3G05120	gibberellin	Hormone receptor	11
AT5G25900	gibberellin	Hormone biosynthesis	11
AT1G05180	jasmonic acid	Hormone signal transduction	11
AT5G05730	Jasmonic acid	Hormone biosynthesis	11
AT5G24520	Jasmonic acid	Hormone signal transduction	11
AT1G64280	salicylic acid	Hormone signal transduction	11
AT1G02205	abscisic acid	Hormone signal transduction	12
AT5G55250	auxin	Hormone metabolism	12
AT4G12470	salicylic acid	Hormone signal transduction	12
AT5G22570	salicylic acid	Hormone signal transduction	12
AT1G48630	abscisic acid	Hormone signal transduction	13
AT3G18130	abscisic acid	Hormone signal transduction	13
AT2G28305	Cytokinin	Hormone signal transduction	13
AT3G50070	cytokinin	Hormone signal transduction	13
AT5G61790	ethylene	Hormone response	13
AT1G22070	salicylic acid	Hormone signal transduction	13
AT2G02740	salicylic acid	Hormone signal transduction	13
AT2G38310	abscisic acid	Hormone receptor	14
AT3G14440	abscisic acid	Hormone biosynthesis	14
AT5G05440	abscisic acid	Hormone receptor	14
AT5G20270	abscisic acid	Hormone signal transduction	14
AT5G45340	abscisic acid	Hormone metabolism	14
AT5G57800	abscisic acid	Hormone signal transduction	14
AT2G46870	auxin	Hormone biosynthesis	14
AT3G50060	auxin	Hormone signal transduction	14
AT2G17230	brassinosteroid	Hormone signal transduction	14
AT3G13730	brassinosteroid	Hormone biosynthesis	14
AT4G08950	brassinosteroid	Hormone signal transduction	14
AT4G30610	brassinosteroid	Hormone signal transduction	14
AT5G51550	brassinosteroid	Hormone signal transduction	14
AT3G11170	jasmonic acid	Hormone biosynthesis	14
AT4G31800	salicylic acid	Hormone signal transduction	14
AT2G40340	abscisic acid	Hormone signal transduction	15
AT4G15560	abscisic acid	Hormone biosynthesis	15
AT4G25470	abscisic acid	Hormone signal transduction	15
AT5G15970	abscisic acid	Hormone signal transduction	15
AT5G52310	abscisic acid	Hormone signal transduction	15
AT2G33830	auxin	Hormone signal transduction	15
AT4G25470	ethylene	Hormone signal transduction	15
AT4G27440	ethylene	Hormone signal transduction	15
AT5G52310	ethylene	Hormone response	15
AT5G54190	ethylene	Hormone signal transduction	15
AT1G22770	gibberellin	Hormone signal transduction	15
AT4G25470	Jasmonic acid	Hormone signal transduction	15
AT2G40750	salicylic acid	Hormone signal transduction	15
AT4G25470	salicylic acid	Hormone signal transduction	15
AT4G25480	salicylic acid	Hormone signal transduction	15
AT4G25490	salicylic acid	Hormone signal transduction	15
AT1G18080	abscisic acid	Hormone signal transduction	16
AT1G56070	abscisic acid	Hormone signal transduction	16
AT2G34900	abscisic acid	Hormone signal transduction	16
AT4G26110	abscisic acid	Hormone signal transduction	16
AT3G18240	ethylene	Hormone response	16
AT5G11270	jasmonic acid	Hormone signal transduction	16
AT1G07420	abscisic acid	Hormone signal transduction	17
AT4G01026	abscisic acid	Hormone receptor	17
AT5G13630	abscisic acid	Hormone receptor	17
AT3G07390	auxin	Hormone signal transduction	17
AT4G38850	auxin	Hormone signal transduction	17
AT5G19140	auxin	Hormone signal transduction	17
AT4G18890	brassinosteroid	Hormone signal transduction	17
AT3G54720	ethylene	Hormone signal transduction	17
AT4G25500	ethylene	Hormone response	17
AT4G27450	ethylene	Hormone response	18
AT1G32640	abscisic acid	Hormone signal transduction	19
AT2G29090	abscisic acid	Hormone metabolism	19
AT5G57390	abscisic acid	Hormone signal transduction	19
AT5G66400	abscisic acid	Hormone signal transduction	19
AT1G19180	auxin	Hormone signal transduction	19
AT2G29090	ethylene	Hormone signal transduction	19
AT3G15356	ethylene	Hormone signal transduction	19
AT5G52300	ethylene	Hormone response	19
AT2G06050	gibberellin	Hormone signal transduction	19
AT1G19180	jasmonic acid	Hormone signal transduction	19
AT1G32640	jasmonic acid	Hormone signal transduction	19
AT3G15356	Jasmonic acid	Hormone signal transduction	19
AT5G42650	jasmonic acid	Hormone biosynthesis	19
AT3G50280	salicylic acid	Hormone signal transduction	19
AT1G29500	auxin	Hormone signal transduction	20
AT3G15540	auxin	Hormone signal transduction	20
AT3G29030	brassinosteroid	Hormone signal transduction	20
AT3G44730	salicylic acid	Hormone signal transduction	20
AT4G26070	abscisic acid	Hormone signal transduction	21
AT1G04250	auxin	Hormone signal transduction	21
AT1G29450	auxin	Hormone signal transduction	21
AT1G29460	auxin	Hormone signal transduction	21
AT5G18020	auxin	Hormone signal transduction	21
AT5G18030	auxin	Hormone signal transduction	21
AT5G18080	auxin	Hormone signal transduction	21
AT2G03760	brassinosteroid	Hormone biosynthesis	21
AT3G48100	cytokinin	Hormone signal transduction	21
AT4G29740	cytokinin	Hormone metabolism	21
AT4G19050	ethylene	Hormone response	21
AT3G15730	jasmonic acid	Hormone biosynthesis	21
AT2G03760	salicylic acid	Hormone signal transduction	21
AT4G14400	salicylic acid	Hormone signal transduction	21
AT3G12490	abscisic acid	Hormone signal transduction	22
AT5G57050	abscisic acid	Hormone signal transduction	22
AT5G01990	auxin	Hormone signal transduction	22
AT5G62000	auxin	Hormone signal transduction	22
AT5G61430	brassinosteroid	Hormone signal transduction	22
AT5G62000	brassinosteroid	Hormone signal transduction	22
AT3G12490	gibberellin	Hormone signal transduction	22
AT5G27320	gibberellin	Hormone receptor	22
AT2G06050	jasmonic acid	Hormone biosynthesis	22
AT3G17860	jasmonic acid	Hormone signal transduction	22
AT5G01820	salicylic acid	Hormone signal transduction	22
AT3G63210	abscisic acid	Hormone signal transduction	23
AT4G26080	abscisic acid	Hormone signal transduction	23
AT1G23080	auxin	Hormone transportion	23
AT1G29510	auxin	Hormone signal transduction	23
AT1G70560	auxin	Hormone biosynthesis	23
AT2G20610	auxin	Hormone biosynthesis	23
AT2G34650	auxin	Hormone transportion	23
AT3G03850	auxin	Hormone signal transduction	23
AT4G14560	auxin	Hormone signal transduction	23
AT5G54510	auxin	Hormone metabolism	23
AT1G18400	brassinosteroid	Hormone signal transduction	23
AT1G73830	brassinosteroid	Hormone signal transduction	23
AT1G04310	ethylene	Hormone receptor	23
AT2G40940	ethylene	Hormone receptor	23
AT3G23150	ethylene	Hormone receptor	23
AT4G26080	ethylene	Hormone signal transduction	23
AT5G25350	ethylene	Hormone signal transduction	23
AT5G56300	gibberellin	Hormone metabolism	23
AT1G52340	abscisic acid	Hormone biosynthesis	24
AT1G78590	abscisic acid	Hormone signal transduction	24
AT2G20180	abscisic acid	Hormone signal transduction	24
AT2G46370	abscisic acid	Hormone signal transduction	24
AT5G63320	abscisic acid	Hormone signal transduction	24
AT1G59870	auxin	Hormone transportion	24
AT3G28860	auxin	Hormone transportion	24
AT1G20330	brassinosteroid	Hormone biosynthesis	24
AT3G19820	brassinosteroid	Hormone biosynthesis	24
AT5G08130	brassinosteroid	Hormone signal transduction	24
AT5G46570	brassinosteroid	Hormone signal transduction	24
AT2G25180	cytokinin	Hormone signal transduction	24
AT3G29350	cytokinin	Hormone signal transduction	24
AT4G31780	Cytokinin	Hormone signal transduction	24
AT1G62430	ethylene	Hormone response	24
AT3G18980	ethylene	Hormone signal transduction	24
AT3G45780	ethylene	Hormone response	24
AT5G45510	ethylene	Hormone response	24
AT2G20180	gibberellin	Hormone signal transduction	24
AT4G25420	gibberellin	Hormone biosynthesis	24
AT2G46370	jasmonic acid	Hormone signal transduction	24
