# Supplementary material for: Extensive nuclear reprogramming and endoreduplication in mature leaf during floral induction
Source: BMC Plant Biol. 2019 Apr 11;19:135. doi: 10.1186/s12870-019-1738-6 (PMC6458719; doi:10.1186/s12870-019-1738-6)
Supplement: Supplementary file 12 — Hormone-related genes involved in several hormonal pathways in the clusters. (XLSX 10 kb) [file 12870_2019_1738_MOESM12_ESM.xlsx]

## Sheet: Add File 8_Several Hormones
Additional File 12. Hormone-related genes involved in several hormonal pathways, in the clusters.
ID	Nbr Hormone pathways	type hormone	Cluster	TF family	Name	Gene Symbol
AT4G25470	4	Signal transduction ABA, JA, SA, ET	15	ERF	C-REPEAT/DRE BINDING FACTOR 2	CBF2
AT5G57390	3	Signal transduction ABA, JA; Biosynthesis and transport GA	10	AP2	AINTEGUMENTA-LIKE 5	AIL5
AT5G03730	3	Signal transduction ABA, ET; Biosynthesis and transport IAA	9	HSF	HEAT SHOCK TRANSCRIPTION FACTOR A3	HSFA3
AT5G62470	3	Signal transduction ABA, SA, IAA	9	MYB	MYB DOMAIN PROTEIN 96	MYB96
AT5G62000	2	Signal transduction BR, IAA	22	ARF	AUXIN RESPONSE FACTOR 2	ARF2
AT2G46830	2	Signal transduction ABA, GA	6	MYB_related	CIRCADIAN CLOCK ASSOCIATED 1	CCA1
AT5G67300	2	Signal transduction ABA, JA	7	MYB	MYB DOMAIN PROTEIN R1	MYBR1
AT1G32640	2	Signal transduction ABA, JA	19	bHLH		MYC2
AT2G20180	2	Signal transduction ABA, GA	24	bHLH	PHYTOCHROME INTERACTING FACTOR 3-LIKE 5	PIL5
AT5G45710	2	Signal transduction ET, IAA	4	HSF	ROOT HANDEDNESS 1	RHA1
AT3G56400	2	Signal transduction JA, SA	6	WRKY	WRKY DNA-BINDING PROTEIN 70	WRKY70
AT5G57740	3	Signal transduction ABA, ET; Biosynthesis and transport IAA	4	-
AT1G05180	2	Signal transduction JA, IAA	11	-
AT1G06390	2	Signal transduction ABA, BR	5	-
AT1G19180	2	Signal transduction JA, IAA	19	-
AT1G74710	2	Signal transduction ET; Biosynthesis SA	6	-
AT2G03760	2	Signal transduction SA; Biosynthesis BR	21	-
AT2G06050	2	Signal transduction GA; Biosynthesis JA	19	-
AT2G29090	2	Signal transduction ET; Metabolism ABA	19	-
AT2G38050	2	Signal transduction ABA; Biosynthesis BR	11	-
AT2G39940	2	Signal transduction ABA; Receptor JA	5	-
AT2G42680	2	Signal transduction ABA, ET	4	-
AT2G46370	2	Signal transduction ABA, JA	24	-
AT3G12490	2	Signal transduction ABA, GA	22	-
AT3G14440	2	Signal transduction ABA, ET	6	-
AT3G15356	2	Signal transduction ET, JA	19	-
AT3G15730	2	Signal transduction ABA, JA	11	-
AT3G23050	2	Signal transduction ABA, IAA	9	-
AT3G48360	2	Signal transduction ABA, IAA	2	-
AT3G58680	2	Signal transduction ABA, ET	11	-
AT4G01370	2	Signal transduction JA; Biosynthesis ET	10	-
AT4G26080	2	Signal transduction ABA, ET	23	-
AT5G05170	2	Signal transduction ET, JA	3	-
AT5G05730	2	Biosynthesis IAA, JA	22	-
AT5G52310	2	Signal transduction ABA; Responses ET	15	-
AT5G63980	2	Signal transduction ABA, IAA	8	-
