# Supplementary material for: Extensive nuclear reprogramming and endoreduplication in mature leaf during floral induction
Source: BMC Plant Biol. 2019 Apr 11;19:135. doi: 10.1186/s12870-019-1738-6 (PMC6458719; doi:10.1186/s12870-019-1738-6)
Supplement: Supplementary file 13 — Motifs identified with the PLM algorithm. (XLSX 87 kb) [file 12870_2019_1738_MOESM13_ESM.xlsx]

## Sheet: Add File 9_Motifs
Additional File 13. Motifs identified with the PLM algorithm.
Name	PLM motif	PLM motif size	p-value	Cluster	Cluster size	Percent in cluster	Percent in genome	Preferential window (PW)		Promoter number with motif in PW
								start	stop
M001	AAAATATCT	9	4.91087e-41	cluster_17	289	23.53	2.99	-215	107	68
M001	AAAATATCT	9	1.6924e-06	cluster_11	664	4.52	1.77	-131	35	30
M001	AAAATATCT	9	2.75394e-05	cluster_21	433	8.78	4.42	-378	97	38
M002	AAACAAA	7	0.000680455	cluster_12	87	16.09	6.74	25	73	14
M002	AAACAAA	7	0.00605172	cluster_14	154	7.79	3.79	42	70	12
M002	AAACAAA	7	0.00721194	cluster_23	98	18.37	10.66	-249	-182	18
M002	AAACAAA	7	0.0478497	cluster_06	304	10.53	8.02	2	47	32
M003	AAACCCTA	8	3.42896e-177	cluster_16	486	67.08	12.13	-120	248	326
M003	AAACCCTA	8	2.00171e-34	cluster_13	425	35.06	12.28	-165	226	149
M004	AAACCCTAA	9	5.39269e-104	cluster_16	486	43.42	7.62	-141	247	211
M004	AAACCCTAA	9	0.0420762	cluster_05	953	8.71	7.28	-4	464	83
M005	AAAG	4	0	cluster_16	486	100	99.14	-230	59	486
M005	AAAG	4	1.85753e-07	cluster_05	953	92.44	87.38	-56	57	881
M005	AAAG	4	0.00058713	cluster_08	725	91.45	87.74	-56	59	663
M005	AAAG	4	0.0038124	cluster_04	775	97.81	96.16	-126	65	758
M005	AAAG	4	0.00391922	cluster_12	87	49.43	36.07	41	68	43
M005	AAAG	4	0.00652462	cluster_09	507	97.44	95.39	-122	56	494
M005	AAAG	4	0.0128909	cluster_19	170	66.47	58.42	3	48	113
M005	AAAG	4	0.0184588	cluster_18	78	41.03	30.55	-291	-270	32
M005	AAAG	4	0.0254358	cluster_21	433	50.58	46.01	15	46	219
M005	AAAG	4	0.0256605	cluster_14	154	94.16	90.05	-44	105	145
M005	AAAG	4	0.0463215	cluster_07	478	98.95	98.07	-162	81	473
M006	AAAGAT	6	0.00194512	cluster_21	433	16.4	11.83	-85	-4	71
M006	AAAGAT	6	0.00302863	cluster_17	289	5.54	2.75	-77	-61	16
M006	AAAGAT	6	0.00614904	cluster_15	145	11.72	6.48	-313	-274	17
M007	AAATTAAA	8	0.00933315	cluster_08	725	5.79	4.05	-300	-231	42
M007	AAATTAAA	8	0.010823	cluster_22	302	8.94	5.82	-269	-168	27
M007	AAATTAAA	8	0.0112861	cluster_14	154	14.94	9.53	-339	-167	23
M007	AAATTAAA	8	0.0113522	cluster_10	371	5.66	3.47	-196	-139	21
M007	AAATTAAA	8	0.0127039	cluster_24	579	4.84	3.19	-93	-43	28
M007	AAATTAAA	8	0.0260904	cluster_03	512	14.84	12.08	-247	-40	76
M008	AAATTAGT	8	0.00265752	cluster_24	579	2.59	1.23	-228	-172	15
M009	AACAAAC	7	0.00173253	cluster_13	425	10.82	7.07	-83	67	46
M009	AACAAAC	7	0.00283308	cluster_16	486	4.53	2.48	-143	-87	22
M009	AACAAAC	7	0.0351752	cluster_04	775	5.03	3.81	-25	42	39
M010	AACCAA	6	1.75923e-06	cluster_13	425	25.41	16.66	-165	-54	108
M010	AACCAA	6	0.000138124	cluster_18	78	20.51	8.08	-28	27	16
M010	AACCAA	6	0.00105237	cluster_07	478	4.6	2.33	-188	-173	22
M010	AACCAA	6	0.00221098	cluster_04	775	4.26	2.57	-82	-67	33
M010	AACCAA	6	0.00906797	cluster_23	98	9.18	4.26	-205	-178	9
M010	AACCAA	6	0.014061	cluster_11	664	38.1	34.11	-292	-13	253
M010	AACCAA	6	0.04335	cluster_05	953	9.65	8.16	-170	-121	92
M011	AACCCA	6	5.4065e-05	cluster_13	425	8.94	4.65	-52	15	38
M011	AACCCA	6	0.0014087	cluster_16	486	19.96	15.04	-197	68	97
M011	AACCCA	6	0.00502062	cluster_22	302	6.29	3.48	-294	-226	19
M011	AACCCA	6	0.0177599	cluster_24	579	6.74	4.86	-34	40	39
M011	AACCCA	6	0.0206559	cluster_03	512	8.59	6.4	-156	-54	44
M012	AACGG	5	2.44498e-05	cluster_20	228	27.63	17.07	-182	-23	63
M012	AACGG	5	0.000152371	cluster_05	953	23.71	19.05	-165	19	226
M012	AACGG	5	0.000200714	cluster_16	486	30.66	23.74	-215	39	149
M012	AACGG	5	0.00483602	cluster_11	664	24.4	20.35	-151	55	162
M012	AACGG	5	0.0173816	cluster_19	170	7.65	4.36	-203	-158	13
M012	AACGG	5	0.0452913	cluster_24	579	15.03	12.73	-124	-18	87
M013	AACGTG	6	5.8178e-06	cluster_19	170	10.59	3.38	-212	-116	18
M013	AACGTG	6	4.32396e-05	cluster_04	775	11.23	7.36	-216	-1	87
M013	AACGTG	6	0.00114396	cluster_07	478	5.65	3.09	-119	-44	27
M013	AACGTG	6	0.0238181	cluster_06	304	4.61	2.77	-240	-153	14
M013	AACGTG	6	0.0331728	cluster_22	302	4.3	2.66	-99	-33	13
M014	AACGTGT	7	0.000360249	cluster_07	478	5.02	2.43	-172	58	24
M014	AACGTGT	7	0.00071887	cluster_19	170	5.88	2.01	-241	-73	10
M015	AACGTT	6	0.0124204	cluster_02	316	5.7	3.39	-352	-224	18
M016	AAMAATCT	8	1.30856e-12	cluster_11	664	12.65	5.55	-71	105	84
M016	AAMAATCT	8	9.73346e-10	cluster_24	579	10.36	4.47	-68	68	60
M016	AAMAATCT	8	0.0001763	cluster_17	289	9.34	4.57	-63	75	27
M017	AATAAA	6	0.00121711	cluster_15	145	28.97	18.93	-260	-208	42
M017	AATAAA	6	0.00227885	cluster_01	402	45.52	38.7	-134	-18	183
M017	AATAAA	6	0.00436652	cluster_18	78	42.31	29.04	-253	-167	33
M017	AATAAA	6	0.0218957	cluster_09	507	78.9	75.18	-384	6	400
M018	AATAAAYAAA	10	0.00325547	cluster_17	289	5.54	2.77	-270	-124	16
M018	AATAAAYAAA	10	0.0185093	cluster_04	775	1.16	0.59	-267	-234	9
M018	AATAAAYAAA	10	0.0202595	cluster_05	953	7.66	6.08	-271	49	73
M018	AATAAAYAAA	10	0.0264985	cluster_21	433	4.16	2.68	-160	-47	18
M018	AATAAAYAAA	10	0.0301321	cluster_24	579	6.91	5.2	-315	-51	40
M019	AATAAT	6	1.51886e-06	cluster_22	302	16.56	8.41	-42	-1	50
M019	AATAAT	6	0.00235592	cluster_12	87	21.84	11.76	-186	-146	19
M019	AATAAT	6	0.00240711	cluster_01	402	4.98	2.61	-174	-167	20
M019	AATAAT	6	0.00256508	cluster_09	507	14.99	11.03	-233	-195	76
M019	AATAAT	6	0.00323053	cluster_06	304	13.16	8.66	-109	-82	40
M019	AATAAT	6	0.00348351	cluster_17	289	8.65	5.05	-221	-205	25
M019	AATAAT	6	0.00823696	cluster_08	725	57.66	53.29	-335	-57	418
M019	AATAAT	6	0.0257433	cluster_04	775	41.16	37.82	-235	-73	319
M020	AATACTAAT	9	0.0023987	cluster_24	579	1.55	0.58	-266	-144	9
M021	AATAGAAAA	9	0.00936177	cluster_05	953	1.68	0.93	-141	-61	16
M021	AATAGAAAA	9	0.0230421	cluster_04	775	1.68	0.98	-130	-49	13
M022	AATCCAA	7	2.5405e-06	cluster_11	664	7.98	4.12	-16	123	53
M022	AATCCAA	7	3.55214e-05	cluster_10	371	6.47	2.7	-45	35	24
M022	AATCCAA	7	0.00249488	cluster_15	145	6.9	2.77	-62	16	10
M022	AATCCAA	7	0.00444521	cluster_24	579	7.25	4.86	-247	-125	42
M022	AATCCAA	7	0.0252769	cluster_09	507	2.56	1.52	-17	25	13
M022	AATCCAA	7	0.0385683	cluster_06	304	4.28	2.7	-172	-110	13
M023	AATTAAA	7	0.0192786	cluster_07	478	3.56	2.18	-111	-98	17
M023	AATTAAA	7	0.0193621	cluster_23	98	22.45	15.13	-165	-55	22
M023	AATTAAA	7	0.0216407	cluster_24	579	13.82	11.19	-113	-33	80
M023	AATTAAA	7	0.0243963	cluster_08	725	8.41	6.61	-316	-264	61
M023	AATTAAA	7	0.0282783	cluster_11	664	31.63	28.34	-246	19	210
M023	AATTAAA	7	0.0283872	cluster_13	425	15.06	12.09	-140	-56	64
M024	ACAAAGAA	8	0.00191585	cluster_03	512	2.15	0.86	-226	-176	11
M024	ACAAAGAA	8	0.00322867	cluster_24	579	3.28	1.73	-348	-250	19
M024	ACAAAGAA	8	0.0055998	cluster_17	289	3.11	1.32	14	78	9
M024	ACAAAGAA	8	0.0233235	cluster_06	304	2.96	1.57	-197	-112	9
M024	ACAAAGAA	8	0.04272	cluster_13	425	4	2.7	-269	-113	17
M025	ACACNNG	7	6.21506e-06	cluster_17	289	21.8	12.71	-132	-29	63
M025	ACACNNG	7	0.000569058	cluster_01	402	18.41	12.83	-137	-33	74
M025	ACACNNG	7	0.000658296	cluster_22	302	20.2	13.67	-122	-11	61
M025	ACACNNG	7	0.00176941	cluster_20	228	7.02	3.32	-148	-120	16
M025	ACACNNG	7	0.00593435	cluster_07	478	24.27	19.69	-152	30	116
M025	ACACNNG	7	0.00604068	cluster_12	87	19.54	11	-133	-49	17
M025	ACACNNG	7	0.0209697	cluster_11	664	3.61	2.41	-173	-153	24
M025	ACACNNG	7	0.0266545	cluster_10	371	19.68	16.05	-157	-19	73
M025	ACACNNG	7	0.0335023	cluster_04	775	29.81	26.93	-251	18	231
M026	ACCGAC	6	0.000156408	cluster_11	664	6.02	3.33	-108	12	40
M026	ACCGAC	6	0.000206571	cluster_22	302	12.58	7.05	-240	103	38
M026	ACCGAC	6	0.00068275	cluster_21	433	3.46	1.44	-273	-189	15
M026	ACCGAC	6	0.0141893	cluster_03	512	4.69	3.02	-113	-11	24
M027	ACCGACA	7	0.0135195	cluster_03	512	1.76	0.85	-102	2	9
M028	ACCGAGA	7	0.000283099	cluster_05	953	1.36	0.48	-308	-227	13
M028	ACCGAGA	7	0.0081926	cluster_03	512	1.95	0.91	-349	-187	10
M028	ACCGAGA	7	0.0218309	cluster_24	579	3.8	2.5	-197	223	22
M029	ACCWWCC	7	0.0073488	cluster_02	316	8.23	5.14	-135	18	26
M029	ACCWWCC	7	0.0130838	cluster_03	512	1.56	0.72	9	31	8
M029	ACCWWCC	7	0.01482	cluster_08	725	12.28	9.87	-228	143	89
M029	ACCWWCC	7	0.0241573	cluster_06	304	3.29	1.81	-29	19	10
M030	ACGC	4	1.48801e-06	cluster_05	953	47.53	40.11	-161	102	453
M030	ACGC	4	8.23536e-05	cluster_16	486	29.63	22.38	-39	89	144
M030	ACGC	4	0.00204753	cluster_04	775	43.1	38.12	-158	79	334
M030	ACGC	4	0.00989692	cluster_07	478	46.86	41.69	-228	47	224
M030	ACGC	4	0.0240674	cluster_19	170	27.65	21.56	-101	4	47
M030	ACGC	4	0.0272884	cluster_11	664	30.42	27.15	-93	47	202
M030	ACGC	4	0.0461748	cluster_14	154	31.82	26.1	-165	-19	49
M030	ACGC	4	0.0476553	cluster_10	371	5.12	3.58	-77	-64	19
M031	ACGT	4	1.30985e-08	cluster_19	170	62.35	41.43	-200	-9	106
M031	ACGT	4	6.99794e-05	cluster_15	145	33.79	20.57	-112	-49	49
M031	ACGT	4	8.9088e-05	cluster_22	302	47.02	36.64	-164	-9	142
M031	ACGT	4	0.000290347	cluster_04	775	36.77	31.04	-143	-23	285
M031	ACGT	4	0.000393794	cluster_02	316	28.8	20.98	-108	-43	91
M031	ACGT	4	0.000417678	cluster_17	289	23.88	16.41	-87	-42	69
M031	ACGT	4	0.000569107	cluster_01	402	45.52	37.7	-191	-28	183
M031	ACGT	4	0.000671703	cluster_18	78	42.31	26.22	-217	-104	33
M031	ACGT	4	0.00429565	cluster_07	478	41	35.31	-185	-41	196
M031	ACGT	4	0.0191294	cluster_05	953	33.16	30.11	-113	9	316
M031	ACGT	4	0.0285449	cluster_11	664	11.6	9.46	-65	-43	77
M031	ACGT	4	0.0331875	cluster_23	98	16.33	10.8	-97	-69	16
M032	ACGTCA	6	0.000260666	cluster_01	402	10.7	6.26	-137	9	43
M032	ACGTCA	6	0.000400127	cluster_17	289	12.11	6.84	-158	-5	35
M032	ACGTCA	6	0.000758858	cluster_15	145	15.17	7.71	-185	2	22
M032	ACGTCA	6	0.0022476	cluster_04	775	8.13	5.7	-132	-10	63
M032	ACGTCA	6	0.00470661	cluster_02	316	7.28	4.24	-110	-33	23
M032	ACGTCA	6	0.0106999	cluster_22	302	10.6	7.16	-160	10	32
M032	ACGTCA	6	0.0191417	cluster_19	170	11.76	7.6	-207	-24	20
M032	ACGTCA	6	0.0191621	cluster_24	579	7.08	5.18	-133	-28	41
M032	ACGTCA	6	0.0206368	cluster_07	478	8.79	6.5	-179	-36	42
M033	ACGTG	5	1.36795e-10	cluster_19	170	43.53	22.07	-202	-29	74
M033	ACGTG	5	1.64722e-10	cluster_12	87	62.07	30.02	-287	20	54
M033	ACGTG	5	3.62584e-06	cluster_22	302	34.11	22.92	-190	-6	103
M033	ACGTG	5	3.73836e-06	cluster_15	145	30.34	15.83	-135	-35	44
M033	ACGTG	5	9.11195e-06	cluster_04	775	18.58	13.18	-112	-36	144
M033	ACGTG	5	1.43046e-05	cluster_01	402	23.88	15.94	-134	-32	96
M033	ACGTG	5	0.000893474	cluster_17	289	22.15	15.37	-121	-21	64
M033	ACGTG	5	0.00147412	cluster_18	78	47.44	31.92	-351	-6	37
M033	ACGTG	5	0.00440447	cluster_07	478	23.43	18.74	-163	-32	112
M033	ACGTG	5	0.0136261	cluster_24	579	13.99	11.11	-90	-23	81
M033	ACGTG	5	0.0167604	cluster_02	316	18.04	13.93	-123	-42	57
M034	ACGTGGC	7	5.01422e-07	cluster_24	579	10.36	5.34	-234	112	60
M034	ACGTGGC	7	1.70936e-06	cluster_17	289	11.07	4.58	-174	31	32
M034	ACGTGGC	7	0.00961086	cluster_04	775	6.84	4.99	-203	59	53
M035	ACGTGKC	7	1.91964e-08	cluster_01	402	18.91	9.95	-252	69	76
M035	ACGTGKC	7	3.9918e-08	cluster_22	302	18.87	9.06	-203	45	57
M035	ACGTGKC	7	8.81862e-08	cluster_17	289	16.96	7.77	-160	18	49
M035	ACGTGKC	7	1.74861e-05	cluster_24	579	15.2	9.82	-232	99	88
M035	ACGTGKC	7	4.90013e-05	cluster_04	775	13.81	9.53	-229	49	107
M035	ACGTGKC	7	0.00185058	cluster_05	953	9.02	6.63	-134	-7	86
M035	ACGTGKC	7	0.0380222	cluster_07	478	12.55	10.15	-262	87	60
M035	ACGTGKC	7	0.0384363	cluster_06	304	13.49	10.46	-334	7	41
M036	ACGTGTC	7	4.25104e-06	cluster_01	402	10.7	5.24	-241	9	43
M036	ACGTGTC	7	0.000129752	cluster_04	775	9.42	6.12	-320	56	73
M036	ACGTGTC	7	0.00040923	cluster_22	302	9.6	5.08	-212	37	29
M036	ACGTGTC	7	0.000446329	cluster_05	953	6.3	4.07	-141	62	60
M036	ACGTGTC	7	0.0241347	cluster_07	478	8.16	6.03	-279	127	39
M037	ACNGCT	6	7.43143e-06	cluster_20	228	25.88	15.04	-207	18	59
M037	ACNGCT	6	2.35119e-05	cluster_05	953	5.04	2.71	44	93	48
M037	ACNGCT	6	0.0101702	cluster_06	304	6.58	3.95	-74	-21	20
M037	ACNGCT	6	0.0120139	cluster_10	371	6.47	4.12	-11	50	24
M037	ACNGCT	6	0.0207829	cluster_19	170	5.29	2.77	-107	-70	9
M037	ACNGCT	6	0.0233133	cluster_07	478	5.02	3.39	-140	-98	24
M037	ACNGCT	6	0.0257103	cluster_08	725	15.86	13.42	-117	91	115
M038	ACTAATTT	8	0.00729535	cluster_09	507	2.76	1.43	-246	-180	14
M039	ACTCAT	6	0.00850554	cluster_14	154	6.49	3.08	-48	5	10
M039	ACTCAT	6	0.0292975	cluster_19	170	6.47	3.79	-34	37	11
M040	ACTTTA	6	0.00290188	cluster_04	775	3.35	1.93	-104	-88	26
M040	ACTTTA	6	0.00334782	cluster_20	228	7.46	3.84	-125	-93	17
M040	ACTTTA	6	0.00532566	cluster_13	425	5.65	3.35	-219	-191	24
M040	ACTTTA	6	0.0115097	cluster_05	953	2.73	1.75	-156	-143	26
M040	ACTTTA	6	0.0120331	cluster_12	87	18.39	10.89	-275	-178	16
M040	ACTTTA	6	0.0137337	cluster_22	302	6.29	3.84	-167	-134	19
M040	ACTTTA	6	0.0256688	cluster_19	170	7.06	4.15	-287	-252	12
M041	ACTTTG	6	0.000553169	cluster_19	170	25.29	15.87	-105	144	43
M041	ACTTTG	6	0.00153437	cluster_09	507	5.92	3.41	-113	-75	30
M041	ACTTTG	6	0.0238252	cluster_17	289	4.15	2.4	19	49	12
M041	ACTTTG	6	0.02788	cluster_02	316	7.59	5.24	-219	-157	24
M042	AGAAA	5	4.83194e-12	cluster_08	725	81.24	70.24	-41	100	589
M042	AGAAA	5	3.13458e-07	cluster_05	953	69.25	61.57	-22	79	660
M042	AGAAA	5	0.00443783	cluster_03	512	7.42	4.87	-295	-289	38
M042	AGAAA	5	0.00538057	cluster_14	154	64.29	54.46	14	103	99
M042	AGAAA	5	0.0362137	cluster_18	78	24.36	17.07	25	41	19
M042	AGAAA	5	0.0396814	cluster_01	402	69.65	65.65	-40	77	280
M043	AGAANNTTCT	10	0.00253	cluster_08	725	2.34	1.16	-39	177	17
M044	AGATCCAA	8	0.00730022	cluster_08	725	0.97	0.38	78	139	7
M045	AGCAGC	6	0.0374851	cluster_04	775	2.06	1.35	51	129	16
M046	AGCCAC	6	0.000180265	cluster_08	725	6.48	3.79	-80	61	47
M046	AGCCAC	6	0.000465597	cluster_15	145	15.17	7.44	-195	176	22
M046	AGCCAC	6	0.000468757	cluster_05	953	4.51	2.68	-33	78	43
M046	AGCCAC	6	0.00106842	cluster_09	507	2.76	1.16	-230	-174	14
M046	AGCCAC	6	0.00161833	cluster_04	775	2.84	1.48	-38	15	22
M046	AGCCAC	6	0.0033101	cluster_01	402	8.71	5.52	-130	89	35
M046	AGCCAC	6	0.00601119	cluster_02	316	6.65	3.85	-125	11	21
M046	AGCCAC	6	0.0092559	cluster_07	478	3.97	2.32	-118	-39	19
M046	AGCCAC	6	0.0120631	cluster_23	98	8.16	3.78	-69	82	8
M047	AGGTCA	6	0.00781537	cluster_21	433	2.54	1.22	-101	-56	11
M047	AGGTCA	6	0.00889058	cluster_16	486	3.29	1.82	-56	17	16
M047	AGGTCA	6	0.0220294	cluster_04	775	1.55	0.88	-282	-244	12
M047	AGGTCA	6	0.0228332	cluster_02	316	3.8	2.18	-210	-136	12
M048	AMCWAMC	7	5.83497e-05	cluster_23	98	32.65	17.18	-287	-160	32
M048	AMCWAMC	7	0.000246511	cluster_20	228	12.72	6.58	-89	-51	29
M048	AMCWAMC	7	0.0025714	cluster_18	78	12.82	5.27	-260	-223	10
M048	AMCWAMC	7	0.0116823	cluster_12	87	13.79	7.41	-94	-50	12
M048	AMCWAMC	7	0.0135038	cluster_02	316	5.7	3.42	-7	13	18
M048	AMCWAMC	7	0.0184485	cluster_15	145	7.59	4.16	5	32	11
M048	AMCWAMC	7	0.0371676	cluster_19	170	9.41	6.23	-23	16	16
M048	AMCWAMC	7	0.0457114	cluster_05	953	4.62	3.62	-19	3	44
M049	AMNATGGC	8	0.00108089	cluster_22	302	5.3	2.38	-312	-198	16
M049	AMNATGGC	8	0.00472767	cluster_09	507	2.37	1.1	-163	-101	12
M049	AMNATGGC	8	0.00814031	cluster_13	425	2.59	1.25	-7	89	11
M049	AMNATGGC	8	0.0282098	cluster_10	371	2.16	1.14	-25	45	8
M050	ATAGAA	6	0.000112704	cluster_19	170	7.65	2.51	-10	17	13
M050	ATAGAA	6	0.000251147	cluster_22	302	21.85	14.56	-297	-167	66
M050	ATAGAA	6	0.00369231	cluster_06	304	8.88	5.32	-203	-155	27
M050	ATAGAA	6	0.0125141	cluster_08	725	3.72	2.43	-250	-232	27
M050	ATAGAA	6	0.0137424	cluster_21	433	7.62	5.25	-60	-16	33
M050	ATAGAA	6	0.018001	cluster_05	953	3.15	2.16	-270	-252	30
M050	ATAGAA	6	0.0349292	cluster_02	316	4.75	3.05	-38	-19	15
M051	ATATT	5	0.000893204	cluster_22	302	43.71	35.17	-87	-11	132
M051	ATATT	5	0.00218488	cluster_19	170	22.94	14.99	-41	-19	39
M051	ATATT	5	0.00780865	cluster_18	78	20.51	11.67	-40	-25	16
M052	ATATTTAWW	9	0.0025995	cluster_12	87	8.05	2.72	-273	-220	7
M052	ATATTTAWW	9	0.00363353	cluster_07	478	5.23	3.04	-50	5	25
M052	ATATTTAWW	9	0.0120132	cluster_09	507	4.93	3.16	-139	-74	25
M052	ATATTTAWW	9	0.0175107	cluster_24	579	10.02	7.69	-144	39	58
M052	ATATTTAWW	9	0.0284952	cluster_01	402	3.48	2.14	-30	9	14
M053	ATGGTA	6	0.00101675	cluster_18	78	10.26	3.27	-165	-97	8
M053	ATGGTA	6	0.00358847	cluster_21	433	2.31	0.96	-124	-103	10
M053	ATGGTA	6	0.006549	cluster_10	371	4.85	2.7	-182	-127	18
M053	ATGGTA	6	0.010908	cluster_16	486	2.67	1.42	-172	-145	13
M054	AWTTCAAA	8	0.00331904	cluster_16	486	10.08	6.89	-339	-203	49
M054	AWTTCAAA	8	0.0133445	cluster_01	402	6.72	4.43	-297	-215	27
M054	AWTTCAAA	8	0.0159873	cluster_23	98	10.2	5.36	-316	-214	10
M055	BACGTGKM	8	1.67913e-08	cluster_22	302	22.85	11.7	-209	32	69
M055	BACGTGKM	8	1.94532e-07	cluster_15	145	27.59	12.28	-256	4	40
M055	BACGTGKM	8	5.37733e-07	cluster_17	289	22.15	12.08	-226	35	64
M055	BACGTGKM	8	3.63339e-06	cluster_01	402	16.42	9.42	-176	-24	66
M055	BACGTGKM	8	2.37153e-05	cluster_04	775	14.45	9.9	-162	6	112
M055	BACGTGKM	8	0.00013101	cluster_24	579	17.27	12.15	-215	67	100
M055	BACGTGKM	8	0.00100763	cluster_19	170	16.47	9.28	-197	-47	28
M055	BACGTGKM	8	0.00120117	cluster_05	953	12.07	9.17	-139	16	115
M055	BACGTGKM	8	0.0218791	cluster_03	512	12.3	9.69	-141	51	63
M055	BACGTGKM	8	0.0308706	cluster_09	507	10.06	7.86	-131	-21	51
M055	BACGTGKM	8	0.0340799	cluster_02	316	10.44	7.76	-129	-22	33
M056	CAAACAC	7	0.00479027	cluster_02	316	6.33	3.54	-31	107	20
M056	CAAACAC	7	0.0194179	cluster_09	507	3.75	2.36	-198	-91	19
M057	CAACA	5	0.000194125	cluster_16	486	10.29	6.19	-248	-226	50
M057	CAACA	5	0.00123069	cluster_14	154	8.44	3.54	21	34	13
M057	CAACA	5	0.00197468	cluster_17	289	10.73	6.41	42	72	31
M057	CAACA	5	0.00407114	cluster_20	228	20.18	14.02	-132	-73	46
M057	CAACA	5	0.0171356	cluster_09	507	12.43	9.66	-7	27	63
M058	CAACTC	6	0.00536905	cluster_07	478	6.49	4.11	-53	48	31
M058	CAACTC	6	0.00866603	cluster_06	304	9.87	6.47	-71	115	30
M058	CAACTC	6	0.0170871	cluster_17	289	2.77	1.34	-78	-41	8
M059	CAAT	4	0.00216381	cluster_11	664	22.44	18.14	-128	-112	149
M059	CAAT	4	0.00721992	cluster_15	145	26.21	18.36	-270	-255	38
M059	CAAT	4	0.0200973	cluster_13	425	67.06	62.39	-120	-35	285
M060	CAATNATTG	9	0.0303981	cluster_08	725	1.1	0.59	-361	-228	8
M061	CAATTATTA	9	0.000465335	cluster_08	725	2.48	1.08	-194	-9	18
M062	CACATG	6	1.09183e-05	cluster_12	87	34.48	16.4	-364	33	30
M062	CACATG	6	0.00222949	cluster_09	507	4.34	2.33	-143	-100	22
M062	CACATG	6	0.00334645	cluster_17	289	4.84	2.31	-120	-78	14
M062	CACATG	6	0.0320169	cluster_19	170	11.76	8.02	-158	34	20
M063	CACCTG	6	0.00503438	cluster_16	486	2.88	1.43	2	128	14
M063	CACCTG	6	0.0281464	cluster_01	402	2.74	1.58	-116	8	11
M064	CACGTG	6	0.000192874	cluster_17	289	16.26	9.75	-285	24	47
M064	CACGTG	6	0.000204409	cluster_04	775	9.29	6.11	-145	-27	72
M064	CACGTG	6	0.00827524	cluster_24	579	8.98	6.5	-135	9	52
M064	CACGTG	6	0.0342451	cluster_01	402	7.96	5.87	-137	-26	32
M065	CACGTGG	7	0.00572512	cluster_04	775	7.1	5.07	-276	50	55
M066	CANNTG	6	2.75289e-05	cluster_22	302	69.87	58.81	-234	41	211
M066	CANNTG	6	0.000297636	cluster_01	402	35.07	27.38	-130	-46	141
M066	CANNTG	6	0.00315769	cluster_19	170	42.35	32.64	-140	-30	72
M066	CANNTG	6	0.00535459	cluster_10	371	11.05	7.5	-94	-79	41
M066	CANNTG	6	0.00892836	cluster_16	486	10.49	7.62	-176	-159	51
M066	CANNTG	6	0.0135929	cluster_23	98	59.18	48.56	-266	-76	58
M066	CANNTG	6	0.0149048	cluster_12	87	21.84	13.9	-75	-40	19
M066	CANNTG	6	0.0165521	cluster_06	304	36.51	30.96	-161	-64	111
M067	CATAAA	6	3.71878e-05	cluster_10	371	9.7	4.87	-168	-135	36
M067	CATAAA	6	0.00622115	cluster_08	725	3.59	2.19	-297	-284	26
M067	CATAAA	6	0.00630203	cluster_12	87	12.64	6.07	-189	-149	11
M067	CATAAA	6	0.0294197	cluster_13	425	7.06	5.08	-51	-16	30
M067	CATAAA	6	0.0379322	cluster_19	170	11.76	8.17	-269	-215	20
M068	CATATG	6	0.00377647	cluster_15	145	7.59	3.36	-262	-158	11
M068	CATATG	6	0.00563685	cluster_05	953	2.1	1.18	-259	-230	20
M068	CATATG	6	0.00723873	cluster_11	664	2.41	1.3	-226	-189	16
M068	CATATG	6	0.037928	cluster_19	170	3.53	1.83	-64	19	6
M068	CATATG	6	0.0468341	cluster_17	289	5.88	4.03	-289	-162	17
M069	CATGCA	6	0.00273065	cluster_18	78	11.54	4.53	-123	62	9
M069	CATGCA	6	0.00697535	cluster_24	579	3.28	1.86	-273	-226	19
M069	CATGCA	6	0.00914723	cluster_13	425	3.76	2.09	-215	-155	16
M069	CATGCA	6	0.039787	cluster_04	775	2.45	1.67	-302	-258	19
M070	CATGCAT	7	0.00304425	cluster_07	478	2.09	0.85	-324	-269	10
M070	CATGCAT	7	0.0108581	cluster_24	579	2.25	1.19	-283	-211	13
M070	CATGCAT	7	0.0240911	cluster_09	507	2.56	1.51	-268	-164	13
M070	CATGCAT	7	0.0465254	cluster_13	425	2.35	1.44	-242	-143	10
M071	CATGCAY	7	0.00115323	cluster_24	579	2.76	1.24	-276	-220	16
M071	CATGCAY	7	0.00282386	cluster_23	98	7.14	2.44	-266	-145	7
M071	CATGCAY	7	0.00921904	cluster_10	371	2.7	1.28	-294	-234	10
M072	CATGTG	6	1.60233e-05	cluster_12	87	34.48	16.71	-370	37	30
M072	CATGTG	6	0.000157366	cluster_21	433	6.93	3.48	-196	-126	30
M072	CATGTG	6	0.00121503	cluster_06	304	3.29	1.19	-51	-21	10
M072	CATGTG	6	0.00768935	cluster_22	302	4.97	2.66	-80	-21	15
M072	CATGTG	6	0.0321805	cluster_19	170	12.35	8.51	-165	45	21
M072	CATGTG	6	0.0451845	cluster_15	145	6.21	3.72	-202	-127	9
M073	CCAAT	5	8.13321e-14	cluster_16	486	41.56	26.23	-138	-39	202
M073	CCAAT	5	1.27339e-07	cluster_13	425	27.76	17.75	-114	-55	118
M073	CCAAT	5	1.34727e-05	cluster_03	512	39.84	31.17	-137	-6	204
M073	CCAAT	5	0.000601732	cluster_15	145	20.69	11.66	-43	12	30
M073	CCAAT	5	0.00395964	cluster_24	579	39.38	34.18	-156	-8	228
M073	CCAAT	5	0.0205654	cluster_11	664	50	46.12	-256	-23	332
M074	CCAATGT	7	1.1746e-05	cluster_16	486	5.14	2.04	-194	4	25
M074	CCAATGT	7	0.0396078	cluster_03	512	1.17	0.61	-100	-44	6
M075	CCACG	5	1.51543e-06	cluster_22	302	24.17	14.22	-188	-27	73
M075	CCACG	5	3.71052e-06	cluster_15	145	29.66	15.3	-175	4	43
M075	CCACG	5	3.59996e-05	cluster_17	289	18.34	10.69	-129	-25	53
M075	CCACG	5	8.58102e-05	cluster_01	402	19.15	12.67	-162	-31	77
M075	CCACG	5	0.00116593	cluster_19	170	18.82	11.19	-139	-29	32
M075	CCACG	5	0.0021314	cluster_05	953	7.35	5.23	-74	-28	70
M075	CCACG	5	0.00338218	cluster_04	775	13.68	10.64	-133	-33	106
M075	CCACG	5	0.0146724	cluster_03	512	18.95	15.48	-149	49	97
M075	CCACG	5	0.02763	cluster_20	228	22.81	18.03	-329	-58	52
M075	CCACG	5	0.0474318	cluster_02	316	9.81	7.43	-110	-49	31
M076	CCGAAA	6	1.66065e-06	cluster_16	486	10.91	5.59	-153	-11	53
M076	CCGAAA	6	0.00238263	cluster_11	664	2.56	1.26	-63	-38	17
M076	CCGAAA	6	0.00808808	cluster_07	478	4.81	2.92	-311	-228	23
M076	CCGAAA	6	0.0120168	cluster_03	512	7.03	4.87	-111	10	36
M076	CCGAAA	6	0.0192582	cluster_13	425	14.82	11.63	-212	147	63
M076	CCGAAA	6	0.0440873	cluster_19	170	6.47	4.04	-234	-125	11
M077	CCGAC	5	1.25863e-05	cluster_11	664	15.36	10.18	-107	42	102
M077	CCGAC	5	2.30406e-05	cluster_22	302	28.48	18.97	-229	116	86
M077	CCGAC	5	0.00076086	cluster_13	425	21.18	15.5	-156	102	90
M077	CCGAC	5	0.00750539	cluster_16	486	17.7	13.87	-118	108	86
M077	CCGAC	5	0.012512	cluster_03	512	4.1	2.53	-61	-33	21
M077	CCGAC	5	0.0174624	cluster_15	145	14.48	9.42	-164	-16	21
M077	CCGAC	5	0.0356768	cluster_09	507	2.96	1.9	-180	-146	15
M077	CCGAC	5	0.0385475	cluster_17	289	7.27	5.06	-86	-19	21
M077	CCGAC	5	0.0429924	cluster_24	579	22.45	19.67	-229	146	130
M078	CCGTCC	6	0.00534918	cluster_07	478	2.3	1.05	-298	-182	11
M079	CCGTCG	6	1.0115e-07	cluster_16	486	10.49	4.82	-62	156	51
M079	CCGTCG	6	2.62044e-05	cluster_13	425	8.71	4.33	-70	112	37
M079	CCGTCG	6	0.000327906	cluster_11	664	9.04	5.8	-132	169	60
M079	CCGTCG	6	0.0115931	cluster_05	953	3.67	2.51	23	100	35
M080	CCTTTT	6	8.0324e-08	cluster_05	953	37.88	29.99	-203	68	361
M080	CCTTTT	6	0.000102467	cluster_08	725	33.24	27.06	-198	34	241
M080	CCTTTT	6	0.00124132	cluster_04	775	34.32	29.37	-188	78	266
M080	CCTTTT	6	0.00622937	cluster_20	228	15.79	10.63	-74	-3	36
M081	CCWACC	6	0.00286502	cluster_20	228	7.89	4.09	-177	-83	18
M081	CCWACC	6	0.00475136	cluster_18	78	11.54	4.9	-91	8	9
M081	CCWACC	6	0.0221449	cluster_05	953	5.98	4.62	-78	16	57
M081	CCWACC	6	0.0230828	cluster_09	507	3.94	2.56	-90	-41	20
M081	CCWACC	6	0.0242421	cluster_10	371	4.58	2.89	-42	20	17
M081	CCWACC	6	0.0293659	cluster_01	402	6.47	4.54	-71	23	26
M082	CGAACTT	7	0.0026945	cluster_11	664	1.2	0.43	-260	-202	8
M083	CGACG	5	2.88543e-08	cluster_11	664	22.59	14.74	-44	114	150
M083	CGACG	5	3.70878e-07	cluster_16	486	19.75	12	-27	86	96
M083	CGACG	5	6.58468e-05	cluster_13	425	24	16.85	-72	121	102
M083	CGACG	5	0.000856176	cluster_05	953	15.74	12.34	-14	103	150
M083	CGACG	5	0.0103675	cluster_03	512	13.87	10.7	-33	69	71
M084	CGGATA	6	6.12161e-05	cluster_03	512	4.3	1.77	-46	64	22
M084	CGGATA	6	8.6168e-05	cluster_24	579	4.84	2.27	-67	64	28
M084	CGGATA	6	0.0179414	cluster_20	228	4.39	2.31	-298	-176	10
M084	CGGATA	6	0.0280006	cluster_07	478	2.51	1.48	-293	-217	12
M085	CNAACAC	7	0.000473268	cluster_19	170	21.76	12.91	-185	124	37
M085	CNAACAC	7	0.00425655	cluster_23	98	9.18	3.81	-67	7	9
M085	CNAACAC	7	0.00501071	cluster_20	228	3.95	1.65	45	84	9
M085	CNAACAC	7	0.00563975	cluster_13	425	3.53	1.82	-169	-131	15
M085	CNAACAC	7	0.0109544	cluster_18	78	19.23	11.1	-117	174	15
M085	CNAACAC	7	0.0127142	cluster_05	953	2.52	1.6	-210	-177	24
M085	CNAACAC	7	0.0128452	cluster_02	316	20.25	15.71	-258	133	64
M085	CNAACAC	7	0.0277282	cluster_01	402	5.47	3.7	-42	24	22
M086	CNGTTR	6	9.62421e-07	cluster_20	228	37.28	23.43	-137	-25	85
M086	CNGTTR	6	0.000780827	cluster_03	512	44.53	37.79	-179	41	228
M086	CNGTTR	6	0.00192536	cluster_19	170	15.88	9.23	-310	-266	27
M086	CNGTTR	6	0.00862571	cluster_05	953	40.29	36.61	-202	1	384
M086	CNGTTR	6	0.0103744	cluster_14	154	13.64	8.43	-211	-173	21
M086	CNGTTR	6	0.0107149	cluster_06	304	6.58	3.97	-198	-182	20
M086	CNGTTR	6	0.023419	cluster_16	486	52.26	47.86	-269	33	254
M086	CNGTTR	6	0.0243633	cluster_10	371	14.29	11.11	-132	-86	53
M086	CNGTTR	6	0.0277676	cluster_09	507	20.12	16.97	-113	-41	102
M087	CTAACCA	7	0.00804723	cluster_10	371	5.66	3.36	-280	-48	21
M087	CTAACCA	7	0.00819575	cluster_01	402	1.49	0.56	11	84	6
M088	CTCCCAC	7	0.00582975	cluster_08	725	2.34	1.26	-131	22	17
M089	CTCTT	5	4.51386e-09	cluster_08	725	63.03	52.52	-43	98	457
M089	CTCTT	5	0.000393312	cluster_04	775	56.52	50.56	-19	117	438
M089	CTCTT	5	0.00476674	cluster_01	402	58.21	51.89	-29	112	234
M089	CTCTT	5	0.00890544	cluster_20	228	53.95	46.33	-29	81	123
M089	CTCTT	5	0.0134042	cluster_10	371	59.3	53.72	-37	114	220
M089	CTCTT	5	0.01434	cluster_22	302	62.91	56.88	-38	142	190
M089	CTCTT	5	0.0266756	cluster_15	145	52.41	44.76	-30	74	76
M089	CTCTT	5	0.0273195	cluster_05	953	61.59	58.59	-50	140	587
M089	CTCTT	5	0.0326452	cluster_09	507	58.97	55.01	-64	94	299
M090	CTGACY	6	0.000432463	cluster_11	664	10.39	6.97	-110	79	69
M090	CTGACY	6	0.00487702	cluster_18	78	8.97	3.38	-84	-1	7
M090	CTGACY	6	0.0060754	cluster_21	433	4.62	2.63	-222	-154	20
M090	CTGACY	6	0.0112769	cluster_07	478	2.72	1.45	-135	-103	13
M090	CTGACY	6	0.0382044	cluster_06	304	10.2	7.58	-221	-26	31
M091	CTTAAA	6	1.57589e-06	cluster_16	486	9.67	4.71	-42	-9	47
M091	CTTAAA	6	4.93015e-05	cluster_13	425	9.88	5.31	-33	10	42
M091	CTTAAA	6	0.00542586	cluster_17	289	10.73	6.86	-176	-124	31
M091	CTTAAA	6	0.00677815	cluster_21	433	6.24	3.89	-162	-133	27
M091	CTTAAA	6	0.0335056	cluster_11	664	10.99	8.99	-259	-187	73
M092	DRCCGACNW	9	6.18574e-06	cluster_21	433	5.77	2.21	-334	-187	25
M092	DRCCGACNW	9	0.000233241	cluster_11	664	4.82	2.52	-116	14	32
M092	DRCCGACNW	9	0.0007352	cluster_22	302	8.28	4.31	-225	3	25
M093	GAAAAA	6	1.28276e-05	cluster_08	725	80.41	73.81	-324	139	583
M093	GAAAAA	6	0.000627629	cluster_09	507	15.19	10.64	-295	-260	77
M093	GAAAAA	6	0.00179448	cluster_02	316	8.23	4.62	-120	-107	26
M093	GAAAAA	6	0.00228386	cluster_17	289	23.88	17.47	-329	-268	69
M093	GAAAAA	6	0.00270162	cluster_14	154	10.39	5.17	-289	-273	16
M093	GAAAAA	6	0.00939513	cluster_07	478	28.87	24.29	-338	-249	138
M093	GAAAAA	6	0.0155672	cluster_11	664	15.81	13.01	-77	-33	105
M094	GACGTC	6	0.0254922	cluster_16	486	4.12	2.7	-168	33	20
M095	GAGAC	5	3.62598e-05	cluster_05	953	34.84	28.96	-32	162	332
M095	GAGAC	5	0.000107645	cluster_16	486	25.72	18.99	-27	62	125
M095	GAGAC	5	0.00433066	cluster_04	775	22.71	19	2	100	176
M095	GAGAC	5	0.0198604	cluster_22	302	44.7	39.06	-156	154	135
M095	GAGAC	5	0.027806	cluster_11	664	17.92	15.28	-1	67	119
M095	GAGAC	5	0.0287736	cluster_21	433	19.63	16.31	-40	39	85
M095	GAGAC	5	0.0360045	cluster_08	725	21.79	19.2	-17	72	158
M096	GAGTGAG	7	0.0103231	cluster_10	371	7.55	4.92	-73	210	28
M096	GAGTGAG	7	0.0104176	cluster_03	512	5.66	3.71	-25	128	29
M097	GANTTNC	7	1.99486e-05	cluster_08	725	3.31	1.32	133	144	24
M097	GANTTNC	7	0.000376957	cluster_13	425	18.12	12.54	-3	78	77
M097	GANTTNC	7	0.010262	cluster_18	78	14.1	7.25	-258	-217	11
M098	GATA	4	7.49787e-19	cluster_24	579	62.35	44.24	-48	28	361
M098	GATA	4	7.38778e-18	cluster_17	289	66.78	42.05	-46	24	193
M098	GATA	4	5.90525e-15	cluster_03	512	60.16	43.26	-49	24	308
M098	GATA	4	4.13302e-08	cluster_15	145	66.21	44.43	-97	-24	96
M098	GATA	4	0.000884189	cluster_19	170	50	38.48	-293	-240	85
M098	GATA	4	0.00437812	cluster_02	316	50.32	43.14	-273	-212	159
M099	GATAA	5	1.66894e-25	cluster_03	512	46.68	25.49	-54	51	239
M099	GATAA	5	1.08877e-11	cluster_24	579	14.85	6.91	-8	15	86
M099	GATAA	5	3.30758e-06	cluster_17	289	24.91	14.94	-42	10	72
M099	GATAA	5	2.71774e-05	cluster_11	664	56.78	49.03	-172	50	377
M099	GATAA	5	0.000350306	cluster_15	145	15.17	7.29	-14	10	22
M099	GATAA	5	0.00172818	cluster_19	170	13.53	7.39	-287	-265	23
M099	GATAA	5	0.00209893	cluster_04	775	5.94	3.88	-148	-138	46
M099	GATAA	5	0.00372971	cluster_22	302	67.22	59.92	-249	45	203
M099	GATAA	5	0.0086453	cluster_08	725	4.97	3.35	-252	-243	36
M099	GATAA	5	0.0104775	cluster_23	98	27.55	18.58	-9	74	27
M099	GATAA	5	0.0216417	cluster_02	316	28.8	24.02	-293	-212	91
M100	GATAAG	6	7.74111e-33	cluster_03	512	24.22	7.37	-47	87	124
M100	GATAAG	6	1.57076e-19	cluster_24	579	16.41	5.94	-38	62	95
M100	GATAAG	6	9.74383e-09	cluster_17	289	13.84	5.26	-51	32	40
M100	GATAAG	6	0.000859242	cluster_22	302	25.17	18.1	-281	75	76
M100	GATAAG	6	0.00126283	cluster_15	145	15.17	8.01	-83	52	22
M100	GATAAG	6	0.0081544	cluster_11	664	8.13	5.91	-65	30	54
M100	GATAAG	6	0.0131591	cluster_06	304	4.93	2.81	-154	-105	15
M101	GATAAGR	7	6.60429e-29	cluster_03	512	19.92	5.7	-59	101	102
M101	GATAAGR	7	2.29612e-22	cluster_24	579	17.1	5.79	-81	72	99
M101	GATAAGR	7	1.35049e-08	cluster_17	289	14.88	5.97	-100	55	43
M101	GATAAGR	7	0.000400207	cluster_11	664	5.42	3.04	-56	17	36
M101	GATAAGR	7	0.00102476	cluster_16	486	3.7	1.73	56	129	18
M101	GATAAGR	7	0.00193297	cluster_22	302	16.56	11.19	-239	105	50
M101	GATAAGR	7	0.00230698	cluster_15	145	8.28	3.59	-159	-57	12
M101	GATAAGR	7	0.0404148	cluster_06	304	2.63	1.49	-3	32	8
M101	GATAAGR	7	0.042773	cluster_05	953	3.15	2.33	-117	-52	30
M102	GATT	4	0.00134435	cluster_17	289	33.56	25.81	-18	6	97
M102	GATT	4	0.0020004	cluster_05	953	30.43	26.32	-262	-241	290
M102	GATT	4	0.00230779	cluster_23	98	22.45	12.66	-282	-273	22
M102	GATT	4	0.0036974	cluster_08	725	20.14	16.43	-254	-242	146
M102	GATT	4	0.00394858	cluster_21	433	20.32	15.65	-157	-145	88
M102	GATT	4	0.0312418	cluster_24	579	68.74	65.16	-316	-237	398
M103	GCCAC	5	4.91506e-06	cluster_03	512	13.09	7.55	-50	52	67
M103	GCCAC	5	8.50671e-06	cluster_01	402	24.63	16.37	-152	61	99
M103	GCCAC	5	6.29611e-05	cluster_17	289	14.19	7.73	-107	-34	41
M103	GCCAC	5	8.93876e-05	cluster_05	953	18.57	14.23	-124	49	177
M103	GCCAC	5	0.000131101	cluster_15	145	27.59	15.98	-159	43	40
M103	GCCAC	5	0.00138764	cluster_22	302	23.18	16.66	-196	17	70
M103	GCCAC	5	0.00144269	cluster_24	579	8.46	5.53	-82	-28	49
M103	GCCAC	5	0.00319542	cluster_04	775	13.68	10.62	-98	18	106
M103	GCCAC	5	0.00572503	cluster_09	507	11.64	8.47	-135	-49	59
M103	GCCAC	5	0.0108575	cluster_23	98	27.55	18.63	-180	83	27
M103	GCCAC	5	0.019668	cluster_02	316	10.13	7.16	-100	-32	32
M103	GCCAC	5	0.0353381	cluster_11	664	11.9	9.84	-128	-24	79
M103	GCCAC	5	0.0418964	cluster_07	478	12.76	10.4	-122	-13	61
M104	GCCGCC	6	2.80115e-08	cluster_16	486	7.2	2.58	-42	150	35
M105	GCGT	4	4.93941e-06	cluster_05	953	41.24	34.4	-107	105	393
M105	GCGT	4	0.000100189	cluster_16	486	29.63	22.47	-39	90	144
M105	GCGT	4	0.00244227	cluster_04	775	43.35	38.47	-160	81	336
M105	GCGT	4	0.00897275	cluster_03	512	4.69	2.9	-124	-112	24
M105	GCGT	4	0.0101907	cluster_07	478	47.7	42.54	-227	57	228
M105	GCGT	4	0.0119321	cluster_08	725	9.1	6.96	-78	-50	66
M105	GCGT	4	0.0126442	cluster_14	154	31.17	23.63	-160	-31	48
M105	GCGT	4	0.0188287	cluster_19	170	25.88	19.66	-99	-4	44
M105	GCGT	4	0.0258219	cluster_11	664	28.92	25.66	-91	39	192
M106	GGATA	5	1.09583e-17	cluster_24	579	19.34	8.24	-32	40	112
M106	GGATA	5	2.65457e-16	cluster_03	512	25.39	12.33	-51	63	130
M106	GGATA	5	0.000186608	cluster_22	302	21.85	14.41	-201	-91	66
M106	GGATA	5	0.000309546	cluster_13	425	14.82	9.71	-95	-25	63
M106	GGATA	5	0.00304891	cluster_14	154	12.34	6.62	-309	-262	19
M107	GGCCCAWWW	9	2.16949e-05	cluster_03	512	17.77	11.7	-261	40	91
M107	GGCCCAWWW	9	0.000239373	cluster_11	664	15.96	11.51	-249	21	106
M108	GGGCC	5	8.35403e-68	cluster_16	486	56.58	20.67	-244	43	275
M108	GGGCC	5	8.50542e-12	cluster_03	512	32.42	19.89	-233	13	166
M108	GGGCC	5	2.30848e-07	cluster_13	425	32.71	22.19	-323	8	139
M108	GGGCC	5	4.87313e-07	cluster_11	664	26.96	19.22	-227	-10	179
M109	GGTTAA	6	0.000163667	cluster_16	486	18.52	12.88	-206	-9	90
M109	GGTTAA	6	0.0051394	cluster_06	304	10.2	6.49	-349	-234	31
M109	GGTTAA	6	0.0174983	cluster_10	371	4.85	2.99	-52	-6	18
M109	GGTTAA	6	0.0303955	cluster_05	953	3.99	2.97	-82	-48	38
M109	GGTTAA	6	0.0440362	cluster_13	425	12.94	10.47	-161	-8	55
M110	GNATATNC	8	0.00106122	cluster_19	170	5.88	2.11	-145	-50	10
M110	GNATATNC	8	0.00359066	cluster_05	953	1.68	0.84	-232	-204	16
M110	GNATATNC	8	0.00421898	cluster_03	512	2.15	0.95	-119	-80	11
M110	GNATATNC	8	0.00445482	cluster_14	154	7.79	3.65	-310	-159	12
M110	GNATATNC	8	0.024108	cluster_08	725	3.59	2.46	-302	-205	26
M110	GNATATNC	8	0.0247482	cluster_06	304	2.63	1.36	-184	-132	8
M111	GRWAAW	6	0.000678429	cluster_17	289	39.1	30.42	-315	-280	113
M111	GRWAAW	6	0.00421277	cluster_10	371	33.42	27.35	-181	-152	124
M111	GRWAAW	6	0.0123742	cluster_07	478	37.45	32.69	-263	-226	179
M111	GRWAAW	6	0.0218058	cluster_05	953	47.43	44.23	-244	-189	452
M112	GTAC	4	6.2908e-07	cluster_12	87	39.08	17.63	-164	-55	34
M112	GTAC	4	0.00268974	cluster_15	145	7.59	3.22	1	23	11
M112	GTAC	4	0.0174126	cluster_04	775	9.55	7.55	-211	-173	74
M112	GTAC	4	0.0282968	cluster_08	725	19.17	16.57	-228	-130	139
M112	GTAC	4	0.0395721	cluster_03	512	10.35	8.26	-226	-183	53
M113	GTGA	4	0.000138934	cluster_10	371	65.77	56.65	-45	70	244
M113	GTGA	4	0.000419552	cluster_12	87	45.98	29.59	-12	28	40
M113	GTGA	4	0.00159952	cluster_18	78	30.77	17.75	-168	-139	24
M113	GTGA	4	0.00229306	cluster_23	98	81.63	69.53	-74	105	80
M113	GTGA	4	0.00301021	cluster_20	228	32.89	25.02	-12	20	75
M113	GTGA	4	0.00316112	cluster_11	664	10.24	7.41	57	68	68
M113	GTGA	4	0.00766534	cluster_17	289	48.79	41.89	-21	46	141
M113	GTGA	4	0.00810789	cluster_02	316	47.78	41.25	-29	38	151
M113	GTGA	4	0.0102438	cluster_19	170	60.59	52.04	-73	27	103
M113	GTGA	4	0.0141324	cluster_04	775	48.26	44.4	-22	52	374
M114	GTGGWWHG	8	0.00189623	cluster_02	316	4.75	2.19	-34	75	15
M114	GTGGWWHG	8	0.00275307	cluster_03	512	2.34	1.02	-8	34	12
M114	GTGGWWHG	8	0.00944802	cluster_20	228	6.58	3.62	-165	-4	15
M114	GTGGWWHG	8	0.0357394	cluster_08	725	1.66	1.01	-9	32	12
M115	GTTAGTT	7	0.0270308	cluster_10	371	3.23	1.9	-114	-10	12
M115	GTTAGTT	7	0.043332	cluster_17	289	4.5	2.89	-242	-94	13
M116	KCACGW	6	0.00011607	cluster_12	87	31.03	15.82	-149	48	27
M116	KCACGW	6	0.00273271	cluster_07	478	15.48	11.38	-162	-38	74
M116	KCACGW	6	0.00779212	cluster_18	78	14.1	6.99	-192	-111	11
M116	KCACGW	6	0.0079893	cluster_21	433	6.93	4.49	-77	-34	30
M116	KCACGW	6	0.00989291	cluster_04	775	6.19	4.45	-77	-35	48
M116	KCACGW	6	0.0170367	cluster_24	579	6.22	4.41	-54	-4	36
M116	KCACGW	6	0.0293338	cluster_13	425	4.47	2.95	-170	-137	19
M117	MACCWAMC	8	0.0207744	cluster_06	304	3.62	2	-12	28	11
M117	MACCWAMC	8	0.0272175	cluster_23	98	7.14	3.65	-60	16	7
M118	MACGYGB	7	2.88417e-11	cluster_19	170	37.65	16.91	-240	-13	64
M118	MACGYGB	7	5.30087e-10	cluster_12	87	50.57	21.44	-305	73	44
M118	MACGYGB	7	7.09305e-06	cluster_04	775	13.94	9.2	-117	-34	108
M118	MACGYGB	7	0.000133151	cluster_22	302	22.19	14.52	-175	-6	67
M118	MACGYGB	7	0.000343259	cluster_05	953	17	13.2	-143	7	162
M118	MACGYGB	7	0.000356108	cluster_07	478	19.25	13.77	-182	-26	92
M118	MACGYGB	7	0.0027545	cluster_17	289	16.61	11.33	-135	-20	48
M118	MACGYGB	7	0.0214413	cluster_15	145	20.69	14.83	-170	8	30
M118	MACGYGB	7	0.0230511	cluster_01	402	16.42	13.1	-173	-30	66
M118	MACGYGB	7	0.0480243	cluster_02	316	18.67	15.39	-211	-22	59
M119	MTCCWACC	8	9.24296e-05	cluster_16	486	2.26	0.64	4	114	11
M119	MTCCWACC	8	0.00556476	cluster_07	478	1.67	0.67	-168	-59	8
M119	MTCCWACC	8	0.0111287	cluster_05	953	1.05	0.51	-186	-112	10
M120	RCCGAC	6	2.1154e-07	cluster_11	664	9.49	4.84	-106	20	63
M120	RCCGAC	6	4.51623e-06	cluster_22	302	18.87	10.48	-234	99	57
M120	RCCGAC	6	0.00324931	cluster_13	425	12.24	8.48	-167	83	52
M120	RCCGAC	6	0.00711515	cluster_14	154	7.14	3.43	-356	-231	11
M120	RCCGAC	6	0.0179591	cluster_07	478	2.72	1.54	-167	-125	13
M120	RCCGAC	6	0.0196425	cluster_16	486	5.56	3.78	-35	92	27
M121	RMNATGGC	8	0.000125294	cluster_22	302	4.64	1.59	-285	-225	14
M121	RMNATGGC	8	0.0170601	cluster_24	579	1.55	0.78	-162	-135	9
M122	RTTTTTR	7	0.00141524	cluster_17	289	14.53	9.27	-116	-89	42
M122	RTTTTTR	7	0.00143916	cluster_10	371	7.55	4.26	-177	-166	28
M122	RTTTTTR	7	0.00892817	cluster_19	170	18.24	12.26	-258	-221	31
M122	RTTTTTR	7	0.00977756	cluster_01	402	33.08	27.91	-338	-242	133
M122	RTTTTTR	7	0.0113071	cluster_14	154	11.69	6.98	-229	-210	18
M122	RTTTTTR	7	0.0180174	cluster_05	953	15.01	12.75	-268	-230	143
M122	RTTTTTR	7	0.0244017	cluster_20	228	11.84	8.3	-258	-234	27
M123	RYCGAC	6	0.00156402	cluster_24	579	3.45	1.74	48	74	20
M123	RYCGAC	6	0.00612186	cluster_16	486	11.11	7.99	-41	91	54
M123	RYCGAC	6	0.00692753	cluster_17	289	19.38	14.29	-210	22	56
M123	RYCGAC	6	0.0122418	cluster_19	170	15.29	10.1	-201	-44	26
M123	RYCGAC	6	0.0210851	cluster_20	228	4.82	2.68	-197	-156	11
M123	RYCGAC	6	0.0433573	cluster_10	371	4.85	3.32	-89	-47	18
M124	TAAAATAT	8	0.00281924	cluster_02	316	5.7	2.93	-324	-257	18
M124	TAAAATAT	8	0.00593242	cluster_13	425	7.53	4.85	-326	-214	32
M124	TAAAATAT	8	0.00632322	cluster_24	579	8.12	5.68	-336	-203	47
M124	TAAAATAT	8	0.0063441	cluster_14	154	11.04	6.11	-245	-99	17
M124	TAAAATAT	8	0.0172895	cluster_03	512	12.89	10.09	-280	-25	66
M125	TAAAG	5	0.000405228	cluster_02	316	24.68	17.38	-51	-9	78
M125	TAAAG	5	0.002107	cluster_09	507	11.05	7.59	-35	-24	56
M125	TAAAG	5	0.00369436	cluster_12	87	27.59	16.75	-209	-158	24
M125	TAAAG	5	0.00467617	cluster_16	486	49.38	43.62	-121	31	240
M125	TAAAG	5	0.00603502	cluster_23	98	32.65	22.19	-72	-14	32
M125	TAAAG	5	0.01894	cluster_21	433	27.02	22.88	-69	-8	117
M126	TAAATA	6	4.18038e-06	cluster_07	478	17.99	11.2	-41	-19	86
M126	TAAATA	6	0.000189643	cluster_23	98	25.51	12.77	-45	-12	25
M126	TAAATA	6	0.000304064	cluster_02	316	17.41	11.1	-40	-18	55
M126	TAAATA	6	0.000400341	cluster_12	87	26.44	13.5	-47	-9	23
M126	TAAATA	6	0.000809598	cluster_14	154	21.43	12.66	-43	-10	33
M126	TAAATA	6	0.00128571	cluster_19	170	21.76	13.61	-48	-10	37
M126	TAAATA	6	0.00135212	cluster_15	145	38.62	27.49	-282	-151	56
M127	TAAATGYA	8	0.0163964	cluster_03	512	2.54	1.42	-264	-192	13
M127	TAAATGYA	8	0.0176511	cluster_13	425	2.35	1.23	-167	-106	10
M127	TAAATGYA	8	0.0179237	cluster_21	433	2.31	1.21	-162	-99	10
M127	TAAATGYA	8	0.0213139	cluster_07	478	1.67	0.84	-303	-262	8
M127	TAAATGYA	8	0.0318728	cluster_09	507	3.35	2.18	-289	-179	17
M128	TAACAAA	7	0.00144034	cluster_16	486	10.91	7.28	-257	-156	53
M128	TAACAAA	7	0.00703566	cluster_17	289	5.54	3	-189	-148	16
M128	TAACAAA	7	0.0426651	cluster_24	579	2.76	1.84	-253	-229	16
M128	TAACAAA	7	0.0463569	cluster_22	302	3.64	2.28	-289	-261	11
M129	TAACAAR	7	7.0003e-05	cluster_11	664	3.01	1.19	-113	-101	20
M129	TAACAAR	7	0.000244465	cluster_16	486	16.26	11.11	-276	-151	79
M129	TAACAAR	7	0.00127735	cluster_19	170	5.88	2.16	-5	25	10
M129	TAACAAR	7	0.00147879	cluster_04	775	2.97	1.56	-38	-17	23
M129	TAACAAR	7	0.0100828	cluster_05	953	11.02	8.87	-329	-229	105
M129	TAACAAR	7	0.034429	cluster_06	304	6.58	4.48	-287	-241	20
M130	TAACAGA	7	0.00814394	cluster_21	433	1.62	0.65	51	113	7
M130	TAACAGA	7	0.0110689	cluster_04	775	1.68	0.89	-259	-213	13
M131	TAACARA	7	0.00101465	cluster_16	486	10.49	6.83	-248	-173	51
M132	TAACGTA	7	0.00662026	cluster_01	402	1.99	0.82	-174	-104	8
M133	TAACTG	6	0.0112229	cluster_13	425	11.53	8.44	-343	-95	49
M133	TAACTG	6	0.0125021	cluster_11	664	3.46	2.18	-252	-191	23
M133	TAACTG	6	0.0127041	cluster_04	775	1.29	0.64	-114	-96	10
M133	TAACTG	6	0.0147744	cluster_23	98	5.1	2.02	-80	-15	5
M133	TAACTG	6	0.0298022	cluster_17	289	3.46	1.97	-143	-86	10
M134	TAATMATTA	9	0.00497543	cluster_08	725	3.17	1.84	-192	-79	23
M134	TAATMATTA	9	0.029319	cluster_07	478	2.51	1.49	-235	-145	12
M135	TACACAT	7	0.00380314	cluster_09	507	8.09	5.35	-326	-99	41
M135	TACACAT	7	0.010531	cluster_19	170	3.53	1.4	-84	-20	6
M135	TACACAT	7	0.0132422	cluster_07	478	2.72	1.48	-305	-246	13
M135	TACACAT	7	0.0151316	cluster_06	304	5.92	3.6	-121	92	18
M135	TACACAT	7	0.0204859	cluster_04	775	1.16	0.6	-147	-125	9
M136	TACGTA	6	0.0081382	cluster_15	145	4.83	1.96	-67	98	7
M136	TACGTA	6	0.0100875	cluster_07	478	3.97	2.34	-215	-105	19
M137	TACTATT	7	0.00917455	cluster_01	402	2.24	1.02	-235	-209	9
M138	TAGTGGAT	8	0.0012531	cluster_24	579	1.55	0.53	-177	-54	9
M139	TATAAAT	7	2.45568e-05	cluster_12	87	25.29	10.53	-66	7	22
M139	TATAAAT	7	2.73152e-05	cluster_02	316	17.41	10.13	-66	-1	55
M139	TATAAAT	7	0.000105832	cluster_19	170	21.18	11.54	-76	17	36
M139	TATAAAT	7	0.00875918	cluster_07	478	11.3	8.28	-49	-11	54
M139	TATAAAT	7	0.0120752	cluster_14	154	16.23	10.64	-67	8	25
M139	TATAAAT	7	0.016027	cluster_23	98	18.37	11.54	-76	17	18
M140	TATAAG	6	0.00284007	cluster_09	507	4.54	2.52	-224	-195	23
M140	TATAAG	6	0.00325921	cluster_02	316	9.49	5.8	-55	-6	30
M140	TATAAG	6	0.00747986	cluster_12	87	16.09	8.65	-65	45	14
M140	TATAAG	6	0.0181401	cluster_03	512	10.35	7.87	-325	-229	53
M140	TATAAG	6	0.0191035	cluster_20	228	12.28	8.49	-78	21	28
M140	TATAAG	6	0.0205706	cluster_07	478	6.49	4.55	-42	-13	31
M140	TATAAG	6	0.0266665	cluster_19	170	12.94	8.83	-80	25	22
M141	TATATAA	7	6.06293e-06	cluster_02	316	17.41	9.61	-57	-5	55
M141	TATATAA	7	2.30507e-05	cluster_15	145	24.83	12.73	-87	28	36
M141	TATATAA	7	0.000174696	cluster_06	304	15.79	9.47	-53	-3	48
M141	TATATAA	7	0.000472507	cluster_21	433	13.63	8.92	-49	-10	59
M141	TATATAA	7	0.000801441	cluster_19	170	18.24	10.49	-63	5	31
M141	TATATAA	7	0.00154078	cluster_12	87	21.84	11.35	-68	19	19
M141	TATATAA	7	0.00548892	cluster_18	78	21.79	12.23	-82	22	17
M141	TATATAA	7	0.0107373	cluster_23	98	20.41	12.7	-85	30	20
M141	TATATAA	7	0.0115351	cluster_09	507	11.24	8.43	-45	-16	57
M141	TATATAA	7	0.0393408	cluster_07	478	10.46	8.29	-43	-15	50
M142	TATATC	6	0.00252839	cluster_15	145	13.1	6.93	-208	-125	19
M142	TATATC	6	0.00819273	cluster_11	664	5.57	3.77	-208	-164	37
M142	TATATC	6	0.011793	cluster_21	433	5.77	3.7	-43	-12	25
M142	TATATC	6	0.0165925	cluster_09	507	5.13	3.41	-301	-268	26
M143	TATAWA	6	1.52941e-12	cluster_19	170	51.18	26.31	-45	-16	87
M143	TATAWA	6	2.06089e-09	cluster_02	316	40.19	25.25	-44	-21	127
M143	TATAWA	6	1.46221e-07	cluster_18	78	55.13	28.07	-50	-12	43
M143	TATAWA	6	3.18784e-07	cluster_07	478	32.85	22.97	-37	-23	157
M143	TATAWA	6	3.85802e-07	cluster_23	98	50	27	-46	-13	49
M143	TATAWA	6	5.76201e-07	cluster_12	87	54.02	29.58	-52	-6	47
M143	TATAWA	6	0.000115729	cluster_15	145	40	26.31	-45	-16	58
M143	TATAWA	6	0.000175862	cluster_06	304	33.22	24.3	-39	-19	101
M143	TATAWA	6	0.00101468	cluster_21	433	29.56	23.25	-37	-22	128
M143	TATAWA	6	0.00787717	cluster_20	228	32.02	25.14	-43	-20	73
M143	TATAWA	6	0.0160824	cluster_14	154	32.47	25.13	-41	-17	50
M144	TATCCA	6	1.12484e-12	cluster_03	512	13.87	5.6	-60	68	71
M144	TATCCA	6	2.6697e-11	cluster_24	579	7.25	2.27	-17	32	42
M144	TATCCA	6	8.0725e-06	cluster_17	289	12.11	5.63	-91	10	35
M144	TATCCA	6	0.000246281	cluster_22	302	21.85	14.55	-267	-9	66
M144	TATCCA	6	0.00488278	cluster_21	433	4.39	2.41	-127	-90	19
M144	TATCCA	6	0.00534467	cluster_19	170	7.65	3.77	-233	-173	13
M144	TATCCA	6	0.00830837	cluster_08	725	2.07	1.11	-196	-180	15
M144	TATCCA	6	0.0103812	cluster_05	953	2.94	1.9	-181	-152	28
M145	TATCCAC	7	2.95064e-07	cluster_24	579	5.53	2.07	-110	85	32
M145	TATCCAC	7	4.87878e-05	cluster_03	512	5.27	2.36	-113	136	27
M145	TATCCAC	7	0.0153532	cluster_06	304	2.63	1.25	-209	-114	8
M146	TATCCAT	7	0.000349379	cluster_22	302	6.95	3.2	-268	-92	21
M146	TATCCAT	7	0.00131532	cluster_06	304	3.62	1.39	-148	-74	11
M146	TATCCAT	7	0.00393829	cluster_03	512	2.73	1.32	-68	16	14
M146	TATCCAT	7	0.0195941	cluster_09	507	1.58	0.78	-16	43	8
M146	TATCCAT	7	0.0260042	cluster_19	170	7.65	4.6	-385	-129	13
M147	TATCCAY	7	6.44342e-11	cluster_24	579	6.91	2.15	-48	38	40
M147	TATCCAY	7	8.95607e-10	cluster_03	512	8.59	3.12	-62	78	44
M147	TATCCAY	7	0.000149653	cluster_15	145	15.17	6.87	-176	105	22
M147	TATCCAY	7	0.00344843	cluster_01	402	3.48	1.66	-256	-202	14
M147	TATCCAY	7	0.00801317	cluster_05	953	1.57	0.84	-179	-152	15
M147	TATCCAY	7	0.0103463	cluster_22	302	7.95	5.01	-267	-100	24
M147	TATCCAY	7	0.0182273	cluster_13	425	2.59	1.4	-105	-61	11
M147	TATCCAY	7	0.0235195	cluster_19	170	12.35	8.24	-378	-93	21
M148	TATTAA	6	0.00288677	cluster_19	170	11.18	5.95	-204	-177	19
M148	TATTAA	6	0.0128495	cluster_10	371	8.89	6.11	-298	-269	33
M148	TATTAA	6	0.0335056	cluster_11	664	10.99	8.99	-267	-224	73
M149	TATTAAT	7	0.00505903	cluster_22	302	6.95	3.97	-167	-109	21
M149	TATTAAT	7	0.00703357	cluster_10	371	4.31	2.33	-176	-144	16
M149	TATTAAT	7	0.0109867	cluster_21	433	6	3.86	-269	-217	26
M149	TATTAAT	7	0.0363079	cluster_12	87	11.49	6.88	-274	-171	10
M149	TATTAAT	7	0.0493654	cluster_08	725	2.9	2.06	-257	-232	21
M150	TATTAG	6	0.00263495	cluster_12	87	19.54	10.17	-193	-73	17
M150	TATTAG	6	0.0407737	cluster_17	289	6.23	4.24	-311	-265	18
M151	TATTCT	6	0.000580847	cluster_01	402	13.43	8.69	-269	-183	54
M151	TATTCT	6	0.00096477	cluster_04	775	14.58	11.02	-234	-118	113
M151	TATTCT	6	0.00179484	cluster_09	507	4.54	2.43	-258	-236	23
M151	TATTCT	6	0.00517415	cluster_07	478	4.81	2.81	-164	-137	23
M151	TATTCT	6	0.0123537	cluster_19	170	8.24	4.6	-272	-230	14
M152	TATTTA	6	3.54464e-05	cluster_07	478	16.53	10.65	-37	-17	79
M152	TATTTA	6	0.000119844	cluster_19	170	31.18	19.63	-63	18	53
M152	TATTTA	6	0.000254981	cluster_12	87	26.44	13.1	-44	-9	23
M152	TATTTA	6	0.000312916	cluster_02	316	18.04	11.63	-41	-16	57
M152	TATTTA	6	0.000484256	cluster_15	145	40	27.66	-277	-145	58
M152	TATTTA	6	0.000587213	cluster_14	154	33.12	22.09	-74	20	51
M152	TATTTA	6	0.00144103	cluster_23	98	25.51	14.57	-50	-6	25
M152	TATTTA	6	0.00927998	cluster_17	289	6.57	3.86	-240	-226	19
M152	TATTTA	6	0.0208946	cluster_06	304	21.05	16.75	-54	5	64
M153	TATTTAA	7	0.00201317	cluster_10	371	6.47	3.56	-222	-178	24
M153	TATTTAA	7	0.00382454	cluster_02	316	6.65	3.7	-56	-21	21
M153	TATTTAA	7	0.00435766	cluster_12	87	12.64	5.79	-80	-9	11
M153	TATTTAA	7	0.00563882	cluster_14	154	5.84	2.5	-268	-240	9
M153	TATTTAA	7	0.0272859	cluster_17	289	7.96	5.44	-271	-205	23
M153	TATTTAA	7	0.04412	cluster_04	775	7.61	6.17	-307	-232	59
M154	TCATCAC	7	0.00375252	cluster_05	953	2.62	1.52	-14	45	25
M154	TCATCAC	7	0.005923	cluster_24	579	2.59	1.34	-299	-214	15
M154	TCATCAC	7	0.00897162	cluster_01	402	1.49	0.57	92	138	6
M154	TCATCAC	7	0.0175655	cluster_21	433	2.77	1.53	-44	19	12
M155	TCATCTTCTT	10	0.0356454	cluster_05	953	1.68	1.09	-2	131	16
M156	TCTCTCTCT	9	2.25272e-11	cluster_08	725	26.76	17.05	-132	240	194
M156	TCTCTCTCT	9	6.29582e-09	cluster_05	953	24.45	17.21	-106	311	233
M156	TCTCTCTCT	9	7.17205e-05	cluster_04	775	21.16	16.03	-62	230	164
M156	TCTCTCTCT	9	8.92832e-05	cluster_09	507	24.06	17.57	-145	290	122
M156	TCTCTCTCT	9	0.0159969	cluster_21	433	21.02	17.16	-139	243	91
M157	TCTTAA	6	0.000183495	cluster_21	433	6.7	3.35	-312	-286	29
M157	TCTTAA	6	0.000818269	cluster_16	486	5.56	2.97	-40	-18	27
M157	TCTTAA	6	0.010607	cluster_08	725	4.55	3.06	-39	-16	33
M157	TCTTAA	6	0.0203756	cluster_04	775	4.13	2.9	-40	-19	32
M157	TCTTAA	6	0.0214224	cluster_17	289	5.54	3.4	-151	-126	16
M157	TCTTAA	6	0.027084	cluster_20	228	20.61	16.03	-325	-186	47
M158	TGAC	4	6.96837e-05	cluster_04	775	64	57.35	-164	-30	496
M158	TGAC	4	0.000577427	cluster_07	478	75.73	69.11	-218	-24	362
M158	TGAC	4	0.00413341	cluster_23	98	93.88	85.97	-392	-45	92
M158	TGAC	4	0.00632548	cluster_05	953	79.33	75.98	-215	29	756
M158	TGAC	4	0.00990076	cluster_02	316	52.85	46.46	-131	-36	167
M158	TGAC	4	0.0153533	cluster_24	579	7.77	5.69	-49	-41	45
M158	TGAC	4	0.0186551	cluster_01	402	73.63	69.01	-189	6	296
M158	TGAC	4	0.0187073	cluster_06	304	63.49	57.79	-170	-35	193
M158	TGAC	4	0.0276047	cluster_14	154	75.32	68.6	-215	-24	116
M158	TGAC	4	0.0312948	cluster_16	486	14.2	11.54	-262	-242	69
M159	TGACG	5	1.59718e-05	cluster_04	775	26.97	20.78	-173	50	209
M159	TGACG	5	0.00170789	cluster_15	145	24.14	15.21	-163	-13	35
M159	TGACG	5	0.00263948	cluster_08	725	16.41	12.9	-149	-27	119
M159	TGACG	5	0.00292462	cluster_17	289	19.03	13.42	-140	-12	55
M159	TGACG	5	0.0034935	cluster_05	953	27.6	23.87	-218	58	263
M159	TGACG	5	0.00579756	cluster_22	302	18.21	13.25	-158	-32	55
M159	TGACG	5	0.00779419	cluster_03	512	16.02	12.47	-82	41	82
M159	TGACG	5	0.0162106	cluster_13	425	23.29	19.24	-161	40	99
M159	TGACG	5	0.0196035	cluster_18	78	24.36	16.02	-198	-31	19
M159	TGACG	5	0.0329743	cluster_07	478	20.92	17.76	-139	43	100
M159	TGACG	5	0.0420579	cluster_01	402	23.13	19.78	-173	34	93
M160	TGACGT	6	0.000191272	cluster_01	402	11.19	6.55	-144	9	45
M160	TGACGT	6	0.000478657	cluster_17	289	12.46	7.17	-163	6	36
M160	TGACGT	6	0.00164722	cluster_15	145	14.48	7.67	-181	7	21
M160	TGACGT	6	0.0039944	cluster_02	316	7.91	4.66	-121	-32	25
M160	TGACGT	6	0.00444627	cluster_04	775	7.61	5.44	-125	-11	59
M160	TGACGT	6	0.00586003	cluster_22	302	10.6	6.86	-155	5	32
M160	TGACGT	6	0.0113766	cluster_19	170	11.76	7.22	-199	-28	20
M160	TGACGT	6	0.0391258	cluster_07	478	8.58	6.62	-187	-38	41
M160	TGACGT	6	0.0433355	cluster_09	507	9.47	7.51	-194	-14	48
M161	TGACT	5	0.0011141	cluster_07	478	38.7	32.18	-208	-1	185
M161	TGACT	5	0.00120695	cluster_05	953	5.14	3.31	-25	-7	49
M161	TGACT	5	0.00955637	cluster_04	775	6.32	4.55	-89	-69	49
M161	TGACT	5	0.0100651	cluster_03	512	5.66	3.7	-206	-187	29
M161	TGACT	5	0.0270703	cluster_10	371	7.28	5.11	-207	-181	27
M161	TGACT	5	0.0281476	cluster_17	289	4.84	2.98	-300	-285	14
M162	TGACY	5	0.000298919	cluster_19	170	14.12	6.92	-233	-210	24
M162	TGACY	5	0.00970878	cluster_18	78	32.05	21.37	-105	-32	25
M162	TGACY	5	0.0204735	cluster_04	775	51.35	47.75	-190	28	398
M162	TGACY	5	0.0272418	cluster_10	371	8.09	5.79	-142	-126	30
M162	TGACY	5	0.0325874	cluster_20	228	10.53	7.41	-83	-63	24
M163	TGAGTCA	7	0.00118848	cluster_01	402	1.99	0.63	38	126	8
M163	TGAGTCA	7	0.00249801	cluster_05	953	1.26	0.54	-13	36	12
M163	TGAGTCA	7	0.0401426	cluster_03	512	2.15	1.31	-329	-206	11
M164	TGAGTTG	7	0.0115379	cluster_02	316	2.22	0.95	-183	-95	7
M165	TGCAAAG	7	0.0056517	cluster_16	486	2.67	1.31	-33	104	13
M166	TGCAGG	6	0.00197019	cluster_07	478	2.72	1.18	-241	-111	13
M167	TGGACGG	7	0.0454531	cluster_05	953	0.73	0.41	-85	-1	7
M168	TGGGCY	6	3.63169e-80	cluster_16	486	62.96	22.85	-219	12	306
M168	TGGGCY	6	3.51111e-11	cluster_03	512	33.59	21.23	-203	-21	172
M168	TGGGCY	6	1.81585e-08	cluster_11	664	28.16	19.38	-170	-28	187
M168	TGGGCY	6	1.32668e-07	cluster_13	425	32.24	21.58	-205	-14	137
M168	TGGGCY	6	0.00373928	cluster_24	579	24.87	20.38	-179	-14	144
M169	TGHAAARK	8	0.00185834	cluster_20	228	10.96	6.14	-133	-75	25
M169	TGHAAARK	8	0.0149199	cluster_19	170	7.06	3.85	-299	-267	12
M169	TGHAAARK	8	0.0218146	cluster_23	98	34.69	26.04	-329	-54	34
M170	TGTAAAG	7	2.83361e-05	cluster_01	402	5.72	2.3	-170	-32	23
M171	TGTATATAT	9	0.0115895	cluster_07	478	3.56	2.06	-79	30	17
M171	TGTATATAT	9	0.0209386	cluster_06	304	4.28	2.48	-108	74	13
M171	TGTATATAT	9	0.0274486	cluster_21	433	3.7	2.33	-103	47	16
M172	TGTCA	5	0.0015904	cluster_21	433	5.08	2.66	-296	-284	22
M172	TGTCA	5	0.0041571	cluster_04	775	22.06	18.38	-139	-40	171
M172	TGTCA	5	0.00424162	cluster_15	145	14.48	8.29	-106	-66	21
M172	TGTCA	5	0.00913543	cluster_07	478	50.42	45.14	-295	10	241
M172	TGTCA	5	0.0258649	cluster_05	953	6.61	5.22	-108	-84	63
M173	TGTCACA	7	0.00758456	cluster_05	953	2.31	1.37	-141	-51	22
M173	TGTCACA	7	0.00871788	cluster_24	579	2.07	1.04	-111	-39	12
M173	TGTCACA	7	0.0403957	cluster_03	512	2.73	1.76	-78	111	14
M174	TGTCTC	6	6.04876e-05	cluster_08	725	15.17	10.61	-60	92	110
M174	TGTCTC	6	0.00263879	cluster_06	304	22.37	16.38	-207	89	68
M174	TGTCTC	6	0.0296252	cluster_01	402	10.95	8.38	-28	77	44
M174	TGTCTC	6	0.0340542	cluster_14	154	7.79	4.78	-76	1	12
M174	TGTCTC	6	0.0434355	cluster_18	78	10.26	5.99	-133	-15	8
M175	TTAATGG	7	1.21548e-10	cluster_16	486	13.37	5.74	-151	12	65
M175	TTAATGG	7	0.0092845	cluster_14	154	9.74	5.39	-394	-164	15
M175	TTAATGG	7	0.0287864	cluster_11	664	7.83	6.09	-181	-6	52
M176	TTATCC	6	2.91423e-19	cluster_03	512	17.77	6.36	-63	71	91
M176	TTATCC	6	1.51104e-18	cluster_24	579	13.3	4.32	-41	42	77
M176	TTATCC	6	1.93623e-07	cluster_17	289	25.95	14.67	-229	64	75
M176	TTATCC	6	3.51665e-05	cluster_22	302	7.95	3.33	-208	-149	24
M176	TTATCC	6	0.00883117	cluster_06	304	4.61	2.45	-162	-120	14
M176	TTATCC	6	0.0217533	cluster_11	664	3.77	2.54	-61	-19	25
M176	TTATCC	6	0.0244977	cluster_21	433	7.62	5.49	-139	-42	33
M176	TTATCC	6	0.0255559	cluster_02	316	6.96	4.68	-272	-185	22
M177	TTATTT	6	0.000308287	cluster_11	664	15.21	10.94	-40	-12	101
M177	TTATTT	6	0.00472798	cluster_19	170	62.35	52.77	-324	-125	106
M177	TTATTT	6	0.00522917	cluster_22	302	8.61	5.24	-235	-223	26
M177	TTATTT	6	0.029608	cluster_15	145	20.69	15.22	-238	-199	30
M178	TTGAC	5	0.00402101	cluster_21	433	5.08	2.87	-298	-287	22
M178	TTGAC	5	0.0301688	cluster_16	486	4.12	2.75	-276	-265	20
M178	TTGAC	5	0.0334913	cluster_08	725	8.28	6.61	-72	-49	60
M178	TTGAC	5	0.0352515	cluster_12	87	32.18	24.25	-135	-33	28
M178	TTGAC	5	0.0450056	cluster_06	304	55.59	50.9	-303	-9	169
M179	TTGACC	6	0.0232089	cluster_11	664	19.28	16.44	-309	33	128
M179	TTGACC	6	0.0390569	cluster_14	154	11.04	7.46	-239	-101	17
M180	TTTAAA	6	0.00776393	cluster_07	478	5.02	3.07	-220	-208	24
M180	TTTAAA	6	0.0393726	cluster_13	425	8.47	6.43	-50	-17	36
M180	TTTAAA	6	0.0405439	cluster_24	579	7.08	5.47	-109	-85	41
M181	TTTATATA	8	1.18577e-06	cluster_06	304	15.79	7.81	-83	52	48
M181	TTTATATA	8	4.07836e-06	cluster_21	433	14.09	7.87	-115	18	61
M181	TTTATATA	8	2.65621e-05	cluster_02	316	12.03	6.1	-60	5	38
M181	TTTATATA	8	0.00297872	cluster_13	425	3.53	1.7	-182	-133	15
M181	TTTATATA	8	0.00308708	cluster_15	145	15.17	8.59	-110	60	22
M181	TTTATATA	8	0.00316831	cluster_07	478	9.21	6.13	-57	9	44
M181	TTTATATA	8	0.00847943	cluster_09	507	8.28	5.78	-54	1	42
M181	TTTATATA	8	0.00995733	cluster_12	87	13.79	7.26	-59	59	12
M181	TTTATATA	8	0.0437704	cluster_23	98	13.27	8.68	-109	67	13
M182	TTTGACY	7	0.00554128	cluster_04	775	19.1	15.76	-251	16	148
M182	TTTGACY	7	0.0242	cluster_14	154	17.53	12.4	-219	-30	27
M182	TTTGACY	7	0.0252078	cluster_06	304	16.45	12.76	-284	-75	50
M182	TTTGACY	7	0.0387976	cluster_11	664	11.75	9.75	-146	-1	78
M182	TTTGACY	7	0.0424596	cluster_05	953	13.22	11.47	-160	22	126
M183	TTTTTTCC	8	0.0015791	cluster_08	725	9.52	6.7	-102	157	69
M183	TTTTTTCC	8	0.0153054	cluster_02	316	12.34	8.89	-200	112	39
M184	TTWTWTTWTT	10	2.44811e-06	cluster_05	953	21.3	15.74	-132	-11	203
M184	TTWTWTTWTT	10	0.00478805	cluster_08	725	11.17	8.46	-85	-27	81
M184	TTWTWTTWTT	10	0.00878177	cluster_18	78	16.67	8.93	-205	-138	13
M184	TTWTWTTWTT	10	0.0112206	cluster_24	579	12.44	9.63	-98	-31	72
M184	TTWTWTTWTT	10	0.0128714	cluster_22	302	15.56	11.48	-235	-145	47
M185	VCGCGB	6	7.68612e-08	cluster_05	953	12.7	7.82	-164	42	121
M185	VCGCGB	6	1.13403e-05	cluster_07	478	15.48	9.47	-226	55	74
M185	VCGCGB	6	0.00287703	cluster_14	154	12.99	7.06	-196	-7	20
M185	VCGCGB	6	0.00976167	cluster_13	425	8	5.41	-57	127	34
M185	VCGCGB	6	0.0280944	cluster_08	725	6.34	4.84	-133	-23	46
M185	VCGCGB	6	0.0336393	cluster_02	316	8.86	6.4	-198	-26	28
M185	VCGCGB	6	0.0472683	cluster_04	775	8.77	7.25	-138	47	68
M186	WAACCA	6	1.26946e-05	cluster_13	425	28	19.64	-164	-67	119
M186	WAACCA	6	0.0130771	cluster_24	579	6.39	4.47	-152	-134	37
M186	WAACCA	6	0.0309109	cluster_12	87	12.64	7.57	-104	-69	11
M186	WAACCA	6	0.0342912	cluster_16	486	23.05	19.81	-176	-79	112
M187	WGATAR	6	4.20113e-10	cluster_03	512	15.43	7.48	-15	10	79
M187	WGATAR	6	2.38561e-07	cluster_24	579	32.99	23.83	-42	52	191
M187	WGATAR	6	1.14427e-05	cluster_17	289	21.45	12.68	-34	10	62
M187	WGATAR	6	0.000267393	cluster_09	507	9.27	5.55	-295	-279	47
M187	WGATAR	6	0.000907594	cluster_21	433	6.47	3.53	-233	-224	28
M188	WTTTATRTTTW	11	0.000400872	cluster_05	953	1.89	0.81	-74	-19	18
M188	WTTTATRTTTW	11	0.000506816	cluster_11	664	2.11	0.82	-116	-56	14
M189	YAACKG	6	1.81619e-09	cluster_20	228	28.07	13.42	-141	-20	64
M189	YAACKG	6	0.00334161	cluster_09	507	8.09	5.31	-97	-59	41
M189	YAACKG	6	0.0103926	cluster_03	512	30.47	26.02	-208	98	156
M189	YAACKG	6	0.0110813	cluster_21	433	4.39	2.61	-83	-66	19
M190	YACT	4	0.000712655	cluster_15	145	58.62	45.75	-11	38	85
M190	YACT	4	0.000745925	cluster_07	478	17.57	12.63	-101	-92	84
M190	YACT	4	0.0075005	cluster_16	486	40.33	35.12	-162	-130	196
M191	YTCANTYY	8	0.000141448	cluster_09	507	31.16	24.17	-32	68	158
M191	YTCANTYY	8	0.00205251	cluster_10	371	37.47	30.62	-42	104	139
M191	YTCANTYY	8	0.00370637	cluster_02	316	6.65	3.69	-59	-43	21
M191	YTCANTYY	8	0.0129626	cluster_08	725	32.69	28.97	-38	95	237
M192	YTGTCWC	7	9.74541e-06	cluster_08	725	17.93	12.48	-103	122	130
M192	YTGTCWC	7	4.81321e-05	cluster_06	304	7.24	2.96	-117	-61	22
M192	YTGTCWC	7	0.0461808	cluster_14	154	20.13	15.43	-207	77	31
