# Supplementary material for: Extensive nuclear reprogramming and endoreduplication in mature leaf during floral induction
Source: BMC Plant Biol. 2019 Apr 11;19:135. doi: 10.1186/s12870-019-1738-6 (PMC6458719; doi:10.1186/s12870-019-1738-6)
Supplement: Supplementary file 14 — Distribution of the TFs among the clusters. (XLSX 38 kb) [file 12870_2019_1738_MOESM14_ESM.xlsx]

## Sheet: Add File 10_TFs
Additional File 14. Distribution of the TFs among the clusters.
TF family	Name	Gene Symbol	ID	Cluster
ARF	AUXIN RESPONSE FACTOR 10	ARF10	AT2G28350	1
B3	VP1/ABI3-LIKE 3	VAL3	AT4G21550	1
bHLH	FLOWERING BHLH 3	FBH3	AT1G51140	1
bHLH	UNFERTILIZED EMBRYO SAC 10	UNE10	AT4G00050	1
bHLH		MYC4	AT4G17880	1
bHLH			AT5G50915	1
bZIP			AT1G19490	1
bZIP	TGACG SEQUENCE-SPECIFIC BINDING PROTEIN 7	TGA7	AT1G77920	1
bZIP	HY5-HOMOLOG	HYH	AT3G17609	1
bZIP	ELONGATED HYPOCOTYL 5	HY5	AT5G11260	1
bZIP	TGACG SEQUENCE-SPECIFIC BINDING PROTEIN 1	TGA1	AT5G65210	1
C2H2	INDETERMINATE	ID	AT1G68130	1
C3H	ZINC FINGER PROTEIN 1	ZFN1	AT3G02830	1
C3H	TANDEM ZINC FINGER PROTEIN 9	TZF9	AT5G58620	1
CO-like	CONSTANS-LIKE 9	COL9	AT3G07650	1
Dof	COGWHEEL1	COG1	AT1G29160	1
ERF	ETHYLENE RESPONSE FACTOR 73	ERF73	AT1G72360	1
G2-like			AT2G02060	1
G2-like	BROTHER OF LUX ARRHYTHMO	BOA	AT5G59570	1
GATA	GATA, NITRATE-INDUCIBLE, CARBON METABOLISM-INVOLVED	GNC	AT5G56860	1
GRAS	RGA-LIKE 1	RGL1	AT1G66350	1
GRAS			AT2G37650	1
HD-ZIP		HAT22	AT4G37790	1
HD-ZIP	REVOLUTA	REV	AT5G60690	1
HSF	HEAT SHOCK TRANSCRIPTION FACTOR A1E	HSFA1E	AT3G02990	1
LBD	LOB DOMAIN-CONTAINING PROTEIN 39	LBD39	AT4G37540	1
MIKC_MADS	AGAMOUS-LIKE 24	AGL24	AT4G24540	1
MYB	FOUR LIPS	FLP	AT1G14350	1
MYB	MYB DOMAIN PROTEIN 88	MYB88	AT2G02820	1
MYB	ASYMMETRIC LEAVES 1	AS1	AT2G37630	1
MYB	MYB DOMAIN PROTEIN 4	MYB4	AT4G38620	1
MYB			AT5G04760	1
MYB_related	TRIPTYCHON	TRY	AT5G53200	1
NAC	NAC DOMAIN CONTAINING PROTEIN 1	NAC001	AT1G01010	1
NAC		ATAF1	AT1G01720	1
NAC	NO APICAL MERISTEM	NAM	AT1G52880	1
NAC	NAC DOMAIN CONTAINING PROTEIN 41	NAC041	AT2G33480	1
NF-YA	NUCLEAR FACTOR Y, SUBUNIT A4	NFYA4	AT2G34720	1
NF-YB	NUCLEAR FACTOR Y, SUBUNIT B2	NFYB2	AT5G47640	1
SBP	SQUAMOSA PROMOTER BINDING PROTEIN-LIKE 7	SPL7	AT5G18830	1
TALE	BEL1-LIKE HOMEODOMAIN 1	BLH1	AT2G35940	1
TALE	KNOTTED1-LIKE HOMEOBOX GENE 3	KNAT3	AT5G25220	1
TCP	TCP DOMAIN PROTEIN 23	TCP23	AT1G35560	1
Trihelix			AT3G54390	1
WRKY	WRKY DNA-BINDING PROTEIN 39	WRKY39	AT3G04670	1
WRKY	WRKY DNA-BINDING PROTEIN 2	WRKY2	AT5G56270	1
ZF-HD	HOMEOBOX PROTEIN 27	HB27	AT5G42780	1
AP2	WRINKLED 4	WRI4	AT1G79700	2
bHLH			AT1G05710	2
bHLH		BHLH14	AT4G00870	2
bZIP	BASIC LEUCINE-ZIPPER 3	bZIP3	AT5G15830	2
C2H2			AT2G28200	2
C2H2		ZAT7	AT3G46090	2
C2H2			AT4G16610	2
C3H		ATC3H14	AT1G66810	2
CO-like	CONSTANS-LIKE 1	COL1	AT5G15850	2
DBB	CONSTANS	CO	AT5G15840	2
Dof	CYCLING DOF FACTOR 2	CDF2	AT5G39660	2
ERF	ETHYLENE AND SALT INDUCIBLE 3	ESE3	AT5G25190	2
GATA	CYTOKININ-RESPONSIVE GATA FACTOR 1	CGA1	AT4G26150	2
HD-ZIP		ATHB13	AT1G69780	2
HSF	HEAT SHOCK TRANSCRIPTION FACTOR A7A	HSFA7A	AT3G51910	2
M-type_MADS			AT4G36590	2
MYB	MYB DOMAIN PROTEIN 50	MYB50	AT1G57560	2
MYB	MYB DOMAIN PROTEIN 70	MYB70	AT2G23290	2
MYB	MYB DOMAIN PROTEIN 111	MYB111	AT5G49330	2
MYB_related	LATE ELONGATED HYPOCOTYL	LHY	AT1G01060	2
MYB_related	RAD-LIKE 5	RL5	AT1G19510	2
MYB_related		MYBD	AT1G70000	2
MYB_related	REVEILLE 8	RVE8	AT3G09600	2
MYB_related	REVEILLE 1	RVE1	AT5G17300	2
MYB_related	REVEILLE 2	RVE2	AT5G37260	2
MYB_related			AT5G56840	2
NAC	NAC DOMAIN CONTAINING PROTEIN 16	NAC016	AT1G34180	2
NAC	NAC DOMAIN CONTAINING PROTEIN 36	NAC036	AT2G17040	2
NAC	NAC DOMAIN CONTAINING PROTEIN 2	NAC2	AT3G15510	2
NAC	NAC DOMAIN CONTAINING PROTEIN 61	NAC061	AT3G44350	2
NAC	NAC DOMAIN CONTAINING PROTEIN 90	NAC090	AT5G22380	2
NF-YC	NUCLEAR FACTOR Y, SUBUNIT C2	NFYC2	AT1G56170	2
TCP	TCP DOMAIN PROTEIN 9	TCP9	AT2G45680	2
WRKY	WRKY DNA-BINDING PROTEIN 65	WRKY65	AT1G29280	2
WRKY	WRKY DNA-BINDING PROTEIN 57	WRKY57	AT1G69310	2
WRKY	WRKY DNA-BINDING PROTEIN 60	WRKY60	AT2G25000	2
WRKY	WRKY DNA-BINDING PROTEIN 46	WRKY46	AT2G46400	2
WRKY	WRKY DNA-BINDING PROTEIN 53	WRKY53	AT4G23810	2
WRKY	WRKY DNA-BINDING PROTEIN 50	WRKY50	AT5G26170	2
ZF-HD	HOMEOBOX PROTEIN 28	HB28	AT3G50890	2
BBR-BPC	BASIC PENTACYSTEINE1	BPC1	AT2G01930	3
bHLH	FAMA	FMA	AT3G24140	3
C2H2			AT5G52010	3
C3H			AT5G12850	3
CPP	CHINESE FOR 'UGLY'	TSO1	AT3G22780	3
TCP	TEOSINTE BRANCHED 1, CYCLOIDEA, AND PCF FAMILY 24	TCP24	AT1G30210	3
YABBY	YABBY2	YAB2	AT1G08465	3
YABBY	YABBY3	YAB3	AT4G00180	3
AP2	ARIA-INTERACTING DOUBLE AP2 DOMAIN PROTEIN	ADAP	AT1G16060	4
ARR-B	RESPONSE REGULATOR 1	RR1	AT3G16857	4
ARR-B		APRR2	AT4G18020	4
B3			AT4G31650	4
BES1	BRASSINAZOLE-RESISTANT 1	BZR1	AT1G75080	4
BES1	BES1/BZR1 HOMOLOG 3	BEH3	AT4G18890	4
bHLH		ATBHLH112	AT1G61660	4
bHLH	LJRHL1-LIKE 1	LRL1	AT2G24260	4
bHLH	CONSERVED PEPTIDE UPSTREAM OPEN READING FRAME 7	CPuORF7	AT2G31280	4
bHLH	ABA-INDUCIBLE BHLH-TYPE TRANSCRIPTION FACTOR	AIB	AT2G46510	4
bHLH	ATBS1 INTERACTING FACTOR 2	AIF2	AT3G06590	4
bZIP	G-BOX BINDING FACTOR 4	GBF4	AT1G03970	4
bZIP	ABSCISIC ACID RESPONSIVE ELEMENTS-BINDING FACTOR 2	ABF2	AT1G45249	4
bZIP	OCS-ELEMENT BINDING FACTOR 5	OBF5	AT5G06960	4
C2H2	INDETERMINATE	ID	AT1G55110	4
C2H2	INDETERMINATE	ID	AT3G13810	4
C2H2	GLABROUS INFLORESCENCE STEMS	GIS	AT3G58070	4
C2H2			AT4G27240	4
C2H2	INDETERMINATE DOMAIN 1	IDD1	AT5G66730	4
C3H			AT1G04990	4
C3H		CZF1	AT2G40140	4
C3H	OXIDATIVE STRESS 2	OXS2	AT2G41900	4
CAMTA			AT3G16940	4
Dof		OBP2	AT1G07640	4
Dof		DOF1.8	AT1G64620	4
Dof			AT2G28810	4
E2F/DP	ARABIDOPSIS THALIANA HOMOLOG OF E2F C	ATE2F2	AT1G47870	4
E2F/DP	E2F TRANSCRIPTION FACTOR 1	E2F1	AT5G22220	4
ERF	CYTOKININ RESPONSE FACTOR 8	CRF8	AT1G71130	4
ERF	RELATED TO AP2 2	RAP2.2	AT3G14230	4
ERF			AT3G16280	4
ERF			AT4G39780	4
G2-like	KANADI 2	KAN2	AT1G32240	4
G2-like	EARLY FLOWERING MYB PROTEIN	EFM	AT2G03500	4
G2-like		MYR2	AT3G04030	4
G2-like			AT3G13040	4
G2-like	PHR1-LIKE 1	PHL1	AT5G29000	4
GATA	GATA TRANSCRIPTION FACTOR 27	GATA27	AT5G47140	4
GRAS			AT1G07520	4
GRAS	SCARECROW-LIKE 3	SCL3	AT1G50420	4
GRAS			AT2G29065	4
GRAS		HAM4	AT4G36710	4
GRAS	SCARECROW-LIKE 8	SCL8	AT5G52510	4
HD-ZIP	HOMEOBOX PROTEIN 16	HB16	AT4G40060	4
HSF	ROOT HANDEDNESS 1	RHA1	AT5G45710	4
LBD	LOB DOMAIN-CONTAINING PROTEIN 37	LBD37	AT5G67420	4
MIKC_MADS	SEPALLATA 4	SEP4	AT2G03710	4
MYB	MYB DOMAIN PROTEIN 76	MYB76	AT5G07700	4
MYB_related			AT1G74840	4
MYB_related			AT3G60110	4
MYB_related	REVEILLE 5	RVE5	AT4G01280	4
NAC	NAC DOMAIN PROTEIN 13	NAC13	AT1G32870	4
NAC	NAC DOMAIN CONTAINING PROTEIN 53	NAC053	AT3G10500	4
NAC	NAC DOMAIN CONTAINING PROTEIN 62	NAC062	AT3G49530	4
NF-YA	NUCLEAR FACTOR Y, SUBUNIT A8	NFYA8	AT1G17590	4
NF-YA	NUCLEAR FACTOR Y, SUBUNIT A9	NFYA9	AT3G20910	4
Nin-like	NIN-LIKE PROTEIN 2	NLP2	AT4G35270	4
SBP	SQUAMOSA PROMOTER BINDING PROTEIN-LIKE 10	SPL10	AT1G27370	4
SBP	SQUAMOSA PROMOTER BINDING PROTEIN-LIKE 3	SPL3	AT2G33810	4
TCP	TEOSINTE BRANCHED 1, CYCLOIDEA, PCF	TCP	AT3G27010	4
TCP	TCP DOMAIN PROTEIN 17	TCP17	AT5G08070	4
Trihelix	ARABIDOPSIS SH4-RELATED3	ASR3	AT2G33550	4
VOZ	VASCULAR PLANT ONE ZINC FINGER PROTEIN	VOZ1	AT1G28520	4
WRKY		WRKY6	AT1G62300	4
AP2			AT2G41710	5
ARF	AUXIN RESPONSE FACTOR 9	ARF9	AT4G23980	5
ARF	AUXIN RESPONSE FACTOR 16	ARF16	AT4G30080	5
ARF	NON-PHOTOTROPHIC HYPOCOTYL	NPH4	AT5G20730	5
ARF	AUXIN RESPONSE FACTOR 4	ARF4	AT5G60450	5
ARR-B	RESPONSE REGULATOR 10	RR10	AT4G31920	5
B3	REDUCED VERNALIZATION RESPONSE 1	VRN1	AT3G18990	5
BES1	BES1/BZR1 HOMOLOG 1	BEH1	AT3G50750	5
BES1	BES1/BZR1 HOMOLOG 2	BEH2	AT4G36780	5
bHLH			AT1G03040	5
bHLH	UNFERTILIZED EMBRYO SAC 12	UNE12	AT4G02590	5
bHLH	FLOWERING BHLH 2	FBH2	AT4G09180	5
bHLH	BASIC HELIX-LOOP-HELIX 104	bHLH104	AT4G14410	5
bHLH		BHLH68	AT4G29100	5
bHLH		MYC3	AT5G46760	5
bHLH			AT5G62610	5
bZIP	BASIC REGION/LEUCINE ZIPPER MOTIF 60	BZIP60	AT1G42990	5
bZIP	VIRE2-INTERACTING PROTEIN 1	VIP1	AT1G43700	5
bZIP		bZIP23	AT2G16770	5
bZIP	ABA-RESPONSIVE ELEMENT BINDING PROTEIN 3	AREB3	AT3G56850	5
bZIP		BZO2H1	AT4G02640	5
bZIP		bZIP19	AT4G35040	5
bZIP	TGACG MOTIF-BINDING FACTOR 4	TGA4	AT5G10030	5
bZIP	BASIC LEUCINE ZIPPER 9	BZIP9	AT5G24800	5
C3H			AT5G51980	5
CAMTA	CALMODULIN-BINDING TRANSCRIPTION ACTIVATOR 2	CAMTA2	AT5G64220	5
Dof			AT4G24060	5
EIL	ETHYLENE-INSENSITIVE3-LIKE 3	EIL3	AT1G73730	5
ERF	ETHYLENE RESPONSIVE ELEMENT BINDING FACTOR 3	ERF3	AT1G50640	5
ERF	RELATED TO AP2 4	RAP2.4	AT1G78080	5
FAR1	FAR1-RELATED SEQUENCE 2	FRS2	AT2G32250	5
G2-like			AT1G69580	5
G2-like			AT2G20400	5
G2-like			AT3G12730	5
G2-like	PHR1-LIKE 2	PHL2	AT3G24120	5
GATA	ZINC-FINGER PROTEIN EXPRESSED IN INFLORESCENCE MERISTEM	ZIM	AT4G24470	5
GATA	GATA TRANSCRIPTION FACTOR 3	GATA3	AT4G34680	5
GeBP		GEBP	AT4G00270	5
GRAS	SCARECROW-LIKE 14	SCL14	AT1G07530	5
GRAS	HAIRY MERISTEM 1	HAM1	AT2G45160	5
GRAS			AT5G59450	5
HB-PHD		HAT3.1	AT3G19510	5
HD-ZIP	HOMEODOMAIN GLABROUS 2	HDG2	AT1G05230	5
HD-ZIP	ANTHOCYANINLESS 2	ANL2	AT4G00730	5
HSF	HEAT SHOCK TRANSCRIPTION FACTOR A1D	HSFA1D	AT1G32330	5
MIKC_MADS	AGAMOUS-LIKE 16	AGL16	AT3G57230	5
MYB	MYB DOMAIN PROTEIN 48	MYB48	AT3G46130	5
MYB	POWERDRESS	PWR	AT3G52250	5
MYB_related	TRF-LIKE 6	TRFL6	AT1G72650	5
MYB_related			AT1G72740	5
NAC	NAC DOMAIN CONTAINING PROTEIN 17	NAC017	AT1G34190	5
NAC	NAC DOMAIN CONTAINING PROTEIN 52	NAC052	AT3G10490	5
NAC	NAC TRANSCRIPTION FACTOR-LIKE 9	NTL9	AT4G35580	5
NAC	NAC DOMAIN CONTAINING PROTEIN 2	NAC2	AT5G04410	5
NAC	TCV-INTERACTING PROTEIN	TIP	AT5G24590	5
NF-YB	NUCLEAR FACTOR Y, SUBUNIT B3	NFYB3	AT4G14540	5
SBP	SQUAMOSA PROMOTER BINDING PROTEIN-LIKE 14	SPL14	AT1G20980	5
SBP	SQUAMOSA PROMOTER BINDING PROTEIN-LIKE 1	SPL1	AT2G47070	5
TALE	BEL1-LIKE HOMEODOMAIN 10	BEL10	AT1G19700	5
TALE	BEL1-LIKE HOMEODOMAIN 2	BLH2	AT4G36870	5
Trihelix			AT3G58630	5
WOX	WUSCHEL RELATED HOMEOBOX 13	WOX13	AT4G35550	5
WRKY	WRKY DNA-BINDING PROTEIN 4	WRKY4	AT1G13960	5
WRKY	ZINC-DEPENDENT ACTIVATOR PROTEIN-1	ZAP1	AT2G04880	5
WRKY		WRKY16	AT5G45050	5
WRKY	RESISTANT TO RALSTONIA SOLANACEARUM 1	RRS1	AT5G45260	5
AP2	SCHLAFMUTZE	SMZ	AT3G54990	6
B3			AT3G06160	6
B3	NGATHA-LIKE PROTEIN2	NGAL2	AT3G11580	6
B3			AT4G01580	6
bHLH		BHLH094	AT1G22490	6
bHLH	KIDARI	KDR	AT1G26945	6
bHLH			AT4G01460	6
bHLH	BANQUO 2	BNQ2	AT5G15160	6
bZIP	ABA INSENSITIVE 5	ABI5	AT2G36270	6
C3H	OXIDATION-RELATED ZINC FINGER 1	OZF1	AT2G19810	6
C3H	OXIDATION-RELATED ZINC FINGER 2	OZF2	AT4G29190	6
CO-like	B-BOX DOMAIN PROTEIN 17	BBX17	AT1G49130	6
CO-like	B-BOX DOMAIN PROTEIN 16	BBX16	AT1G73870	6
DBB	B-BOX DOMAIN PROTEIN 18	BBX18	AT2G21320	6
ERF			AT1G64380	6
ERF			AT2G44940	6
ERF	DRE/CRT-BINDING PROTEIN 2B	DREB2B	AT3G11020	6
ERF			AT3G57600	6
ERF	CYTOKININ RESPONSE FACTOR 6	CRF6	AT3G61630	6
ERF			AT4G16750	6
ERF	ETHYLENE RESPONSIVE ELEMENT BINDING FACTOR 6	ERF6	AT4G17490	6
ERF		ERF106	AT5G07580	6
ERF	TINY2	TINY2	AT5G11590	6
ERF	DECREASE WAX BIOSYNTHESIS	DEWAX	AT5G61590	6
G2-like			AT2G40260	6
GRF	GROWTH-REGULATING FACTOR 3	GRF3	AT2G36400	6
GRF	GROWTH-REGULATING FACTOR 4	GRF4	AT3G52910	6
HD-ZIP	HOMEOBOX-7	HB7	AT5G46880	6
LBD	LOB DOMAIN-CONTAINING PROTEIN 11	LBD11	AT2G28500	6
MYB	MYB DOMAIN PROTEIN 95	MYB95	AT1G74430	6
MYB_related	TRF-LIKE 3	TRFL3	AT1G17460	6
MYB_related	RAD-LIKE 6	RL6	AT1G75250	6
MYB_related	CIRCADIAN CLOCK ASSOCIATED 1	CCA1	AT2G46830	6
MYB_related	RAD-LIKE 3	RL3	AT4G36570	6
NAC	NAC DOMAIN CONTAINING PROTEIN 4	NAC004	AT1G02230	6
RAV	RELATED TO ABI3/VP1 1	RAV1	AT1G13260	6
SBP	SQUAMOSA PROMOTER BINDING PROTEIN-LIKE 4	SPL4	AT1G53160	6
SBP	SQUAMOSA PROMOTER BINDING PROTEIN-LIKE 9	SPL9	AT2G42200	6
TCP	TCP DOMAIN PROTEIN 21	TCP21	AT5G08330	6
WRKY	WRKY DNA-BINDING PROTEIN 33	WRKY33	AT2G38470	6
WRKY	WRKY DNA-BINDING PROTEIN 58	WRKY58	AT3G01080	6
WRKY	WRKY DNA-BINDING PROTEIN 70	WRKY70	AT3G56400	6
ZF-HD	HOMEOBOX PROTEIN 33	HB33	AT1G75240	6
AP2	APETALA 2	AP2	AT4G36920	7
B3			AT3G53310	7
B3	NGATHA4	NGA4	AT4G01500	7
B3			AT5G60142	7
BBR-BPC	BASIC PENTACYSTEINE 7	BPC7	AT2G35550	7
bHLH			AT1G15790	7
bHLH	POPEYE	PYE	AT3G47640	7
bZIP	ENHANCED EM LEVEL	EEL	AT2G41070	7
bZIP	ABSCISIC ACID RESPONSIVE ELEMENTS-BINDING FACTOR 3	ABF3	AT4G34000	7
bZIP		FD	AT4G35900	7
C2H2	WIP DOMAIN PROTEIN 3	WIP3	AT1G08290	7
C2H2	SALT TOLERANCE ZINC FINGER	STZ	AT1G27730	7
C2H2	ZINC-FINGER PROTEIN 2	ZF2	AT3G19580	7
C3H			AT1G29600	7
C3H	SALT-INDUCIBLE ZINC FINGER 1	SZF1	AT3G55980	7
Dof	DNA BINDING WITH ONE FINGER 4.1	DOF4.1	AT4G00940	7
Dof			AT5G02460	7
ERF	RELATED TO AP2 4	RAP2.4	AT1G22190	7
ERF	ETHYLENE RESPONSIVE ELEMENT BINDING FACTOR 5	ERF5	AT5G47230	7
ERF	ETHYLENE RESPONSE FACTOR 105	ERF105	AT5G51190	7
ERF	ETHYLENE RESPONSE FACTOR 104	ERF104	AT5G61600	7
ERF	DREB AND EAR MOTIF PROTEIN 2	DEAR2	AT5G67190	7
GRAS			AT3G46600	7
HD-ZIP	HOMEOBOX PROTEIN 23	AtHB23	AT1G26960	7
HSF	RESTRICTED TO NUCLEOLUS 1	REN1	AT1G77570	7
HSF	HEAT SHOCK TRANSCRIPTION FACTOR A2	HSFA2	AT2G26150	7
HSF	HEAT SHOCK TRANSCRIPTION FACTOR C1	HSFC1	AT3G24520	7
HSF	HEAT SHOCK TRANSCRIPTION FACTOR B2A	HSFB2A	AT5G62020	7
MIKC_MADS	AGAMOUS-LIKE 8	AGL8	AT5G60910	7
MYB	MYB DOMAIN PROTEIN 31	MYB31	AT1G74650	7
MYB	MYB DOMAIN PROTEIN 32	MYB32	AT4G34990	7
MYB			AT5G05790	7
MYB	MYB DOMAIN PROTEIN R1	MYBR1	AT5G67300	7
NAC	NAC DOMAIN CONTAINING PROTEIN 32	NAC032	AT1G77450	7
NAC	NAC WITH TRANSMEMBRANE MOTIF1	NTM1	AT4G01540	7
NAC	NAC DOMAIN CONTAINING PROTEIN 80	NAC080	AT5G07680	7
NAC	NAC DOMAIN CONTAINING PROTEIN 100	NAC100	AT5G61430	7
NF-YA	NUCLEAR FACTOR Y, SUBUNIT A7	NFYA7	AT1G30500	7
NF-YA	NUCLEAR FACTOR Y, SUBUNIT A5	NFYA5	AT1G54160	7
NF-YA	NUCLEAR FACTOR Y, SUBUNIT A3	NFYA3	AT1G72830	7
NF-YA	NUCLEAR FACTOR Y, SUBUNIT A2	NFYA2	AT3G05690	7
NF-YA	NUCLEAR FACTOR Y, SUBUNIT A10	NFYA10	AT5G06510	7
RAV	TEMPRANILLO 1	TEM1	AT1G25560	7
RAV	ETHYLENE RESPONSE DNA BINDING FACTOR 3	EDF3	AT3G25730	7
S1Fa-like			AT3G53370	7
SRS	SHORT INTERNODES	SHI	AT5G66350	7
Trihelix			AT3G25990	7
Trihelix	PETAL LOSS	PTL	AT5G03680	7
WRKY	WRKY DNA-BINDING PROTEIN 25	WRKY25	AT2G30250	7
WRKY	WRKY DNA-BINDING PROTEIN 69	WRKY69	AT3G58710	7
WRKY		WRKY47	AT4G01720	7
WRKY	WRKY DNA-BINDING PROTEIN 48	WRKY48	AT5G49520	7
ARF	AUXIN RESPONSE FACTOR 8	ARF8	AT5G37020	8
ARR-B	RESPONSE REGULATOR 14	RR14	AT2G01760	8
ARR-B	RESPONSE REGULATOR 2	RR2	AT4G16110	8
B3	RELATED TO VERNALIZATION1 1	RTV1	AT1G49480	8
bHLH			AT1G27660	8
bHLH	FLOWERING BHLH 1	FBH1	AT1G35460	8
bHLH	BASIC HELIX-LOOP-HELIX 115	bHLH115	AT1G51070	8
bHLH	CIB1 LIKE PROTEIN 2	CIL2	AT3G23690	8
bHLH	BR ENHANCED EXPRESSION 2	BEE2	AT4G36540	8
bZIP			AT1G58110	8
C2H2			AT1G75710	8
C2H2	ZINC FINGER PROTEIN 8	ZFP8	AT2G41940	8
C3H			AT3G06410	8
C3H			AT3G08505	8
C3H	ZINC FINGER NUCLEASE 3	ZFN3	AT5G16540	8
CO-like	B-BOX DOMAIN PROTEIN 14	BBX14	AT1G68520	8
G2-like			AT3G10760	8
GATA	GATA TRANSCRIPTION FACTOR 1	GATA1	AT3G24050	8
GRAS	SCARECROW	SCR	AT3G54220	8
GRAS	HAIRY MERISTEM 3	HAM3	AT4G00150	8
GRAS	SHORT ROOT	SHR	AT4G37650	8
GRAS			AT5G66770	8
HD-ZIP	PHAVOLUTA	PHV	AT1G30490	8
HD-ZIP	PHABULOSA	PHB	AT2G34710	8
HD-ZIP	HOMEODOMAIN GLABROUS 1	HDG1	AT3G61150	8
HSF		ATHSFB2B	AT4G11660	8
MYB		MYBS1	AT1G49010	8
MYB	MYB DOMAIN PROTEIN 6	MYB6	AT4G09460	8
MYB		PCMYB1	AT4G32730	8
MYB	MYB DOMAIN PROTEIN 28	MYB28	AT5G61420	8
MYB_related	RAD-LIKE 4	RL4	AT2G18328	8
MYB_related	LHY/CCA1-LIKE 1	LCL1	AT5G02840	8
NAC	NAC 014	NAC014	AT1G33060	8
Nin-like	NIN-LIKE PROTEIN 6	NLP6	AT1G64530	8
Nin-like	NIN-LIKE PROTEIN 5	NLP5	AT1G76350	8
SBP	SQUAMOSA PROMOTER-LIKE 11	SPL11	AT1G27360	8
SBP	SQUAMOSA PROMOTER BINDING PROTEIN	SBP	AT1G69170	8
TALE	HOMEOBOX GENE 1	ATH1	AT4G32980	8
TALE	BEL1-LIKE HOMEODOMAIN 6	BLH6	AT4G34610	8
TCP	TCP DOMAIN PROTEIN 8	TCP8	AT1G58100	8
TCP	TCP DOMAIN PROTEIN 10	TCP10	AT2G31070	8
Trihelix		DF1	AT1G76880	8
Trihelix			AT5G47660	8
WRKY	WRKY DNA-BINDING PROTEIN 21	WRKY21	AT2G30590	8
WRKY		WRKY19	AT4G12020	8
ZF-HD	HOMEOBOX PROTEIN 22	HB22	AT4G24660	8
ARR-B	RESPONSE REGULATOR 11	ARR11	AT1G67710	9
B3			AT1G16640	9
bHLH	CRY2-INTERACTING BHLH 4	CIB4	AT1G10120	9
bHLH		SACL3	AT1G29950	9
bHLH	BIG PETAL P	BPEP	AT1G59640	9
bHLH	FLOWERING BHLH 4	FBH4	AT2G42280	9
bHLH			AT3G19500	9
bHLH	BASIC HELIX-LOOP-HELIX 34	bHLH34	AT3G23210	9
bHLH			AT3G57800	9
bHLH	LJRHL1-LIKE 2	LRL2	AT4G30980	9
C2H2			AT3G60580	9
CO-like	CONSTANS-LIKE 2	COL2	AT3G02380	9
CPP		SOL1	AT3G22760	9
CPP	TESMIN/TSO1-LIKE CXC 2	TCX2	AT4G14770	9
DBB	SALT TOLERANCE HOMOLOGUE	STH	AT2G31380	9
DBB	B-BOX DOMAIN PROTEIN 19	BBX19	AT4G38960	9
Dof			AT1G47655	9
Dof	DOF AFFECTING GERMINATION 2	DAG2	AT2G46590	9
E2F/DP	DP-E2F-LIKE 1	DEL1	AT3G48160	9
EIL	ETHYLENE-INSENSITIVE3-LIKE 1	EIL1	AT2G27050	9
ERF	APETALA 2 FAMILY PROTEIN INVOLVED IN SA MEDIATED DISEASE DEFENSE 1	APD1	AT4G13040	9
GATA	GATA TRANSCRIPTION FACTOR 15	GATA15	AT3G06740	9
GRAS	RGA-LIKE 2	RGL2	AT3G03450	9
GRAS			AT3G50650	9
GRAS	SCARECROW-LIKE 23	SCL23	AT5G41920	9
HSF	HEAT SHOCK TRANSCRIPTION FACTOR A3	HSFA3	AT5G03720	9
LBD	LOB DOMAIN-CONTAINING PROTEIN 4	LBD4	AT1G31320	9
LSD	LSD ONE LIKE 2	LOL2	AT4G21610	9
M-type_MADS	AGAMOUS-LIKE 65	AGL65	AT1G18750	9
MYB	MYB DOMAIN PROTEIN 51	MYB51	AT1G18570	9
MYB	MYB DOMAIN PROTEIN 20	MYB20	AT1G66230	9
MYB			AT2G38090	9
MYB	MYB DOMAIN PROTEIN 30	MYB30	AT3G28910	9
MYB	MYB DOMAIN PROTEIN 43	MYB43	AT5G16600	9
MYB	MYB DOMAIN PROTEIN 96	MYB96	AT5G62470	9
MYB_related			AT5G58340	9
Nin-like	NIN-LIKE PROTEIN 9	NLP9	AT3G59580	9
SRS	SHI-RELATED SEQUENCE 6	SRS6	AT3G54430	9
TCP	TEOSINTE BRANCHED 1, CYCLOIDEA AND PCF TRANSCRIPTION FACTOR 3	TCP3	AT1G53230	9
Trihelix			AT1G76870	9
Trihelix		GT2	AT1G76890	9
Trihelix	GT-2LIKE PROTEIN	GT2L	AT5G28300	9
WRKY	WRKY DNA-BINDING PROTEIN 15	WRKY15	AT2G23320	9
WRKY		WRKY22	AT4G01250	9
WRKY	WRKY DNA-BINDING PROTEIN 7	WRKY7	AT4G24240	9
WRKY	WRKY DNA-BINDING PROTEIN 27	WRKY27	AT5G52830	9
ZF-HD	HOMEOBOX PROTEIN 25	HB25	AT5G65410	9
AP2	AINTEGUMENTA-LIKE 5	AIL5	AT5G57390	10
ARF	AUXIN RESPONSE FACTOR 6	ARF6	AT1G30330	10
bHLH	ABNORMAL SHOOT 5	ABS5	AT1G68810	10
Dof	HIGH CAMBIAL ACTIVITY2	HCA2	AT5G62940	10
HD-ZIP	PROTODERMAL FACTOR 2	PDF2	AT4G04890	10
M-type_MADS	AGAMOUS-LIKE 87	AGL87	AT1G22590	10
MYB_related			AT5G58900	10
TCP	TCP FAMILY TRANSCRIPTION FACTOR 4	TCP4	AT3G15030	10
Whirly	WHIRLY 1	WHY1	AT1G14410	10
BBR-BPC	BASIC PENTACYSTEINE 4	BPC4	AT2G21240	11
BBR-BPC	BASIC PENTACYSTEINE 6	BPC6	AT5G42520	11
BES1	BETA-AMYLASE 2	BMY2	AT5G45300	11
bZIP	G-BOX BINDING FACTOR 1	GBF1	AT4G36730	11
bZIP	BASIC LEUCINE-ZIPPER 29	BZIP29	AT4G38900	11
C2H2	INDETERMINATE	ID	AT2G02080	11
C3H			AT1G32360	11
CAMTA	ETHYLENE INDUCED CALMODULIN BINDING PROTEIN	EICBP.B	AT5G09410	11
FAR1	FAR1-RELATED SEQUENCE 10	FRS10	AT5G28530	11
G2-like	UNFERTILIZED EMBRYO SAC 16	UNE16	AT4G13640	11
GATA	ZIM-LIKE 1	ZML1	AT3G21175	11
GeBP			AT1G61730	11
GeBP		ATSTKL1	AT4G00238	11
LBD	LOB DOMAIN-CONTAINING PROTEIN 21	LBD21	AT3G11090	11
MIKC_MADS	SHORT VEGETATIVE PHASE	SVP	AT2G22540	11
MYB	MYB DOMAIN PROTEIN 1	MYB1	AT3G09230	11
MYB_related			AT5G41020	11
MYB_related	MEMBRANE ANCHORED MYB	maMYB	AT5G45420	11
MYB_related	MYB HYPOCOTYL ELONGATION-RELATED	MYBH	AT5G47390	11
NF-YC	NUCLEAR FACTOR Y, SUBUNIT C3	NFYC3	AT1G54830	11
Nin-like	NIN-LIKE PROTEIN 8	NLP8	AT2G43500	11
Nin-like	NIN LIKE PROTEIN 7	NLP7	AT4G24020	11
S1Fa-like			AT2G37120	11
TALE	KNOTTED1-LIKE HOMEOBOX GENE 4	KNAT4	AT5G11060	11
WRKY	WRKY DNA-BINDING PROTEIN 3	WRKY3	AT2G03340	11
ERF	ERF DOMAIN 53	ERF53	AT2G20880	12
ERF	COOPERATIVELY REGULATED BY ETHYLENE AND JASMONATE 1	CEJ1	AT3G50260	12
ERF	CYTOKININ RESPONSE FACTOR 4	CRF4	AT4G27950	12
NAC	NAC DOMAIN CONTAINING PROTEIN 19	NAC019	AT1G52890	12
WRKY	WRKY DNA-BINDING PROTEIN 38	WRKY38	AT5G22570	12
AP2	TARGET OF EARLY ACTIVATION TAGGED	EAT	AT5G67180	13
bZIP	TGA1A-RELATED GENE 3	TGA3	AT1G22070	13
C2H2	HISTONE DEACETYLASE 3	HDA3	AT3G44750	13
C3H	ZINC FINGER WD40 REPEAT PROTEIN 1	ZFWD1	AT4G25440	13
CO-like	B-BOX DOMAIN PROTEIN 12	BBX12	AT2G33500	13
GATA	GATA TRANSCRIPTION FACTOR 4	GATA4	AT3G60530	13
HSF	HEAT SHOCK TRANSCRIPTION FACTOR A4A	HSF A4A	AT4G18880	13
Trihelix	EMBRYO DEFECTIVE 2746	EMB2746	AT5G63420	13
Whirly	WHIRLY 2	WHY2	AT1G71260	13
Whirly	WHIRLY 3	WHY3	AT2G02740	13
bHLH			AT2G31730	14
bHLH	CRY2-INTERACTING BHLH 3	CIB3	AT3G07340	14
bHLH	CRY2-INTERACTING BHLH 2	CIB2	AT5G48560	14
bZIP		BZIP34	AT2G42380	14
bZIP		BZIP61	AT3G58120	14
C2H2			AT5G10970	14
ERF	DEHYDRATION RESPONSE ELEMENT-BINDING PROTEIN 26	DREB26	AT1G21910	14
GATA	BLUE MICROPYLAR END 3	BME3	AT3G54810	14
HD-ZIP		HAT1	AT4G17460	14
MYB	MYB DOMAIN PROTEIN 77	MYB77	AT3G50060	14
MYB	MYB DOMAIN PROTEIN 73	MYB73	AT4G37260	14
SBP	SQUAMOSA PROMOTER BINDING PROTEIN-LIKE 2	SPL2	AT5G43270	14
Trihelix	GT-2-LIKE 1	GTL1	AT1G33240	14
WRKY	WRKY DNA-BINDING PROTEIN 18	WRKY18	AT4G31800	14
bHLH	PHYTOCHROME INTERACTING FACTOR 4	PIF4	AT2G43010	15
bHLH	PACLOBUTRAZOL RESISTANCE1	PRE1	AT5G39860	15
C3H		ATCTH	AT2G25900	15
C3H	TANDEM CCCH ZINC FINGER PROTEIN 5	TZF5	AT5G44260	15
CO-like	CONSTANS-LIKE 5	COL5	AT5G57660	15
DBB	SALT TOLERANCE	STO	AT1G06040	15
DBB	LIGHT-REGULATED ZINC FINGER PROTEIN 1	LZF1	AT1G78600	15
DBB			AT2G47890	15
Dof	CYCLING DOF FACTOR 3	CDF3	AT3G47500	15
E2F/DP	DP-E2F-LIKE 2	DEL2	AT5G14960	15
ERF		DREB2C	AT2G40340	15
ERF	RELATED TO AP2 9	RAP2.9	AT4G06746	15
ERF	C-REPEAT/DRE BINDING FACTOR 2	CBF2	AT4G25470	15
ERF	DEHYDRATION RESPONSE ELEMENT B1A	DREB1A	AT4G25480	15
ERF	C-REPEAT/DRE BINDING FACTOR 1	CBF1	AT4G25490	15
ERF	DRE-BINDING PROTEIN 2A	DREB2A	AT5G05410	15
MYB_related	EARLY-PHYTOCHROME-RESPONSIVE1	EPR1	AT1G18330	15
MYB_related	MYB-LIKE 2	MYBL2	AT1G71030	15
MYB_related	TRICHOMELESS1	TCL1	AT2G30432	15
WRKY	WRKY DNA-BINDING PROTEIN 54	WRKY54	AT2G40750	15
WRKY		WRKY42	AT4G04450	15
C2H2	TRANSCRIPTION FACTOR IIIA	TFIIIA	AT1G72050	16
C3H			AT2G28450	16
HB-other	OVEREXPRESSOR OF CATIONIC PEROXIDASE 3	OCP3	AT5G11270	16
MYB	GONIDIALESS A/ZUOTIN RELATED FACTOR A2	ATGLSA2	AT5G06110	16
bHLH	PHYTOCHROME INTERACTING FACTOR 3-LIKE 6	PIL6	AT3G59060	17
bZIP	ABSCISIC ACID RESPONSIVE ELEMENT-BINDING FACTOR 1	ABF1	AT1G49720	17
C2H2	BLUEJAY	BLJ	AT1G14580	17
C2H2	INDETERMINATE	ID	AT3G50700	17
ERF			AT4G31060	17
G2-like	HRS1 HOMOLOG6	HHO6	AT1G49560	17
G2-like	ULT1 INTERACTING FACTOR 1	UIF1	AT4G37180	17
G2-like			AT5G05090	17
GATA	GATA TRANSCRIPTION FACTOR 9	GATA9	AT4G32890	17
GRF	GROWTH-REGULATING FACTOR 2	GRF2	AT4G37740	17
HD-ZIP	HOMEODOMAIN GLABROUS 11	HDG11	AT1G73360	17
HD-ZIP	HOMEOBOX-LEUCINE ZIPPER PROTEIN 3	HAT3	AT3G60390	17
LSD	LSD ONE LIKE 1	LOL1	AT1G32540	17
MIKC_MADS	AGAMOUS-LIKE 20	AGL20	AT2G45660	17
MYB_related	TRICHOMELESS 2	TCL2	AT2G30424	17
TCP	TEOSINTE BRANCHED 1, CYCLOIDEA AND PCF TRANSCRIPTION FACTOR 2	TCP2	AT4G18390	17
YABBY	ABNORMAL FLORAL ORGANS	AFO	AT2G45190	17
ZF-HD	HOMEOBOX PROTEIN 24	HB24	AT2G18350	17
bHLH	BASIC HELIX-LOOP-HELIX PROTEIN 100	BHLH100	AT2G41240	18
ERF		ORA47	AT1G74930	18
ERF			AT2G22200	18
MYB_related	ALTERED SEED GERMINATION 4	ASG4	AT1G01520	18
NAC	NAC DOMAIN CONTAINING PROTEIN 3	NAC3	AT3G29035	18
Nin-like	NIN-LIKE PROTEIN 3	NLP3	AT4G38340	18
WOX	WUSCHEL RELATED HOMEOBOX 2	WOX2	AT5G59340	18
bHLH		MYC2	AT1G32640	19
bHLH	NACL-INDUCIBLE GENE 1	NIG1	AT5G46830	19
bZIP	G-BOX BINDING FACTOR 3	GBF3	AT2G46270	19
C2H2	ZINC FINGER OF ARABIDOPSIS THALIANA 6	ZAT6	AT5G04340	19
C2H2	RESPONSIVE TO HIGH LIGHT 41	RHL41	AT5G59820	19
ERF	OCTADECANOID-RESPONSIVE ARABIDOPSIS AP2/ERF 59	ORA59	AT1G06160	19
ERF	ETHYLENE RESPONSIVE ELEMENT BINDING FACTOR 1	ERF1	AT4G17500	19
ERF	ETHYLENE RESPONSIVE ELEMENT BINDING FACTOR 2	ERF2	AT5G47220	19
HD-ZIP	HOMEOBOX 7	HB7	AT2G46680	19
HD-ZIP	HOMEOBOX 12	HB12	AT3G61890	19
MYB	MYB DOMAIN PROTEIN 47	MYB47	AT1G18710	19
MYB	PRODUCTION OF ANTHOCYANIN PIGMENT 1	PAP1	AT1G56650	19
NAC	NAC DOMAIN CONTAINING PROTEIN 46	NAC046	AT3G04060	19
NAC	RESPONSIVE TO DESICCATION 26	RD26	AT4G27410	19
WRKY	WRKY DNA-BINDING PROTEIN 40	WRKY40	AT1G80840	19
WRKY	WRKY DNA-BINDING PROTEIN 26	WRKY26	AT5G07100	19
AP2	AINTEGUMENTA	ANT	AT4G37750	20
E2F/DP	DP-E2F-LIKE PROTEIN 3	DEL3	AT3G01330	20
GRAS			AT1G63100	20
HD-ZIP	HOMEODOMAIN GLABROUS 12	HDG12	AT1G17920	20
MYB	MYB DOMAIN PROTEIN 3R-4	MYB3R4	AT5G11510	20
NAC	NAC 007	NAC007	AT1G12260	20
NAC	NAC DOMAIN CONTAINING PROTEIN 73	NAC073	AT4G28500	20
TALE	KNOTTED-LIKE HOMEOBOX OF ARABIDOPSIS THALIANA 7	KNAT7	AT1G62990	20
WRKY	WRKY DNA-BINDING PROTEIN 23	WRKY23	AT2G47260	20
B3			AT2G24645	21
B3	NGATHA1	NGA1	AT2G46870	21
bHLH	HOMOLOG OF BEE2 INTERACTING WITH IBH 1	HBI1	AT2G18300	21
bHLH			AT2G46810	21
bHLH	ARABIDOPSIS HOMOLOG OF VIP1 2	AtVip2	AT5G10570	21
bHLH	BETA HLH PROTEIN 71	bHLH071	AT5G46690	21
bHLH	PHYTOCHROME-INTERACTING FACTOR7	PIF7	AT5G61270	21
bZIP	BASIC LEUCINE-ZIPPER 18	BZIP18	AT2G40620	21
C2H2	BALDIBIS	BIB	AT3G45260	21
C2H2			AT4G12240	21
C3H			AT3G19360	21
C3H			AT5G06420	21
CPP			AT5G25790	21
Dof	DOF TRANSCRIPTION FACTOR 6	DOF6	AT3G45610	21
Dof	STOMATAL CARPENTER 1	SCAP1	AT5G65590	21
ERF	ETHYLENE-RESPONSIVE ELEMENT BINDING FACTOR 15	ERF15	AT2G31230	21
ERF	CYTOKININ RESPONSE FACTOR 5	CRF5	AT2G46310	21
ERF	CYTOKININ RESPONSE FACTOR 2	CRF2	AT4G23750	21
G2-like			AT2G38300	21
G2-like	PHYTOCLOCK 1	PCL1	AT3G46640	21
GATA	GATA TRANSCRIPTION FACTOR 6	GATA6	AT3G51080	21
GRAS			AT4G08250	21
HB-other			AT4G12750	21
HD-ZIP	MERISTEM LAYER 1	ATML1	AT4G21750	21
HSF	HEAT SHOCK TRANSCRIPTION FACTOR B4	HSFB4	AT1G46264	21
MYB	MYB DOMAIN PROTEIN 3	MYB3	AT1G22640	21
MYB	MYB DOMAIN PROTEIN 25	MYB25	AT2G39880	21
MYB	MYB DOMAIN PROTEIN 16	MYB16	AT5G15310	21
MYB	MYB DOMAIN PROTEIN 34	MYB34	AT5G60890	21
MYB_related	ENHANCER OF TRY AND CPC 2	ETC2	AT2G30420	21
NAC	LONG VEGETATIVE PHASE 1	LOV1	AT2G02450	21
NF-YC	NUCLEAR FACTOR Y, SUBUNIT C12	NFYC12	AT5G38140	21
SBP			AT1G76580	21
TCP	TEOSINTE BRANCHED, CYCLOIDEA AND PCF	TCP	AT3G47620	21
WRKY	WRKY DNA-BINDING PROTEIN 11	WRKY11	AT4G31550	21
ZF-HD	HOMEOBOX PROTEIN 31	HB31	AT1G14440	21
ZF-HD	HOMEOBOX PROTEIN 23	HB23	AT5G39760	21
AP2	SCHNARCHZAPFEN	SNZ	AT2G39250	22
ARF	AUXIN RESPONSE FACTOR 2	ARF2	AT5G62000	22
bHLH	JASMONATE ASSOCIATED MYC2 LIKE 2	JAM2	AT1G01260	22
bHLH			AT5G57150	22
bZIP	ABRE BINDING FACTOR 4	ABF4	AT3G19290	22
bZIP	BASIC LEUCINE ZIPPER 24	BZIP24	AT3G51960	22
C2H2	ZINC FINGER PROTEIN 7	ZFP7	AT1G24625	22
CO-like	B-BOX DOMAIN PROTEIN 13	BBX13	AT1G28050	22
Dof			AT1G28310	22
ERF	ETHYLENE RESPONSIVE ELEMENT BINDING FACTOR 4	ERF4	AT3G15210	22
G2-like		HHO2	AT1G68670	22
G2-like		MYBC1	AT2G40970	22
GeBP	GEBP-LIKE PROTEIN 3	GPL3	AT2G36340	22
GRAS	SCARECROW-LIKE 13	SCL13	AT4G17230	22
HD-ZIP	HOMEOBOX PROTEIN 6	HB6	AT2G22430	22
HSF	HEAT SHOCK TRANSCRIPTION FACTOR A8	HSFA8	AT1G67970	22
MYB	MYB DOMAIN PROTEIN 59	MYB59	AT5G59780	22
NAC	NAC DOMAIN CONTAINING PROTEIN 1	NAC1	AT1G56010	22
NAC	NAC DOMAIN CONTAINING PROTEIN 69	NAC069	AT4G01550	22
NAC		ATAF2	AT5G08790	22
NAC	NAC DOMAIN CONTAINING PROTEIN 89	NAC089	AT5G22290	22
NF-YA	NUCLEAR FACTOR Y, SUBUNIT A6	NFYA6	AT3G14020	22
TALE	BELL 1	BEL1	AT5G41410	22
BES1	BRI1-EMS-SUPPRESSOR 1	BES1	AT1G19350	23
bHLH	PHYTOCHROME INTERACTING FACTOR 3	PIF3	AT1G09530	23
bHLH			AT1G10585	23
bHLH	BR ENHANCED EXPRESSION 1	BEE1	AT1G18400	23
bHLH	BR ENHANCED EXPRESSION 3	BEE3	AT1G73830	23
bHLH	BETA HLH PROTEIN 93	bHLH093	AT5G65640	23
Dof			AT1G69570	23
ERF	RELATED TO AP2 1	RAP2.1	AT1G46768	23
ERF	ETHYLENE RESPONSE FACTOR 8	ERF8	AT1G53170	23
ERF	ERF FAMILY PROTEIN 38	ERF38	AT2G35700	23
ERF	ETHYLENE-RESPONSIVE ELEMENT BINDING PROTEIN	EBP	AT3G16770	23
G2-like			AT1G14600	23
HD-ZIP	HOMEOBOX PROTEIN 5	HB5	AT5G65310	23
MIKC_MADS	MADS AFFECTING FLOWERING 5	MAF5	AT5G65080	23
NAC	NAC DOMAIN CONTAINING PROTEIN 6	NAC6	AT5G39610	23
NAC	NAC DOMAIN CONTAINING PROTEIN 102	NAC102	AT5G63790	23
AP2	TARGET OF EARLY ACTIVATION TAGGED	EAT	AT5G60120	24
ARR-B	RESPONSE REGULATOR 12	RR12	AT2G25180	24
BBR-BPC	BASIC PENTACYSTEINE 2	BPC2	AT1G14685	24
bHLH	ABA-RESPONSIVE KINASE SUBSTRATE 2	AKS2	AT1G05805	24
bHLH	SCREAM 2	SCRM2	AT1G12860	24
bHLH	PHYTOCHROME INTERACTING FACTOR 3-LIKE 5	PIL5	AT2G20180	24
bHLH		BIM1	AT5G08130	24
C2H2	INDETERMINATE	ID	AT2G02070	24
C2H2			AT4G17810	24
CO-like	B-BOX DOMAIN PROTEIN 8	BBX8	AT5G48250	24
Dof	OBF BINDING PROTEIN 4	OBP4	AT5G60850	24
G2-like	GOLDEN2-LIKE 2	GLK2	AT5G44190	24
GeBP	GEBP-LIKE PROTEIN 2	GPL2	AT5G14280	24
GRF	GROWTH-REGULATING FACTOR 1	GRF1	AT2G22840	24
HSF	HEAT SHOCK FACTOR 3	HSF3	AT5G16820	24
MYB	MYB DOMAIN PROTEIN 60	MYB60	AT1G08810	24
MYB		MYBS2	AT5G08520	24
MYB_related			AT3G16350	24
NF-YC	NUCLEAR FACTOR Y, SUBUNIT C4	NFYC4	AT5G63470	24
Nin-like	NIN-LIKE PROTEIN 4	NLP4	AT1G20640	24
TALE	BEL1-LIKE HOMEODOMAIN 4	BLH4	AT2G23760	24
