# Supplementary material for: Extensive nuclear reprogramming and endoreduplication in mature leaf during floral induction
Source: BMC Plant Biol. 2019 Apr 11;19:135. doi: 10.1186/s12870-019-1738-6 (PMC6458719; doi:10.1186/s12870-019-1738-6)
Supplement: Supplementary file 15 — TFs from the FLOR-ID. (XLSX 12 kb) [file 12870_2019_1738_MOESM15_ESM.xlsx]

## Sheet: Add File 11_TFs_FLORID
Additional File 15. TFs from the FLOR-ID.
64 DE_TFs in FLOR_ID			79 Non_DE TFs in FLOR_ID
AT1G01060	LHY1		AT1G02065	SPL8
AT1G06040	BBX24		AT1G08970	NF-YC9
AT1G09530	PIF3		AT1G14920	RGA2/GAI
AT1G10120	CIB4		AT1G23420	INO
AT1G25560	TEM1		AT1G24260	AGL9/SEP3
AT1G28520	VOZ1		AT1G26260	CIB5
AT1G35460	FBH1		AT1G26310	AGL10/CAL
AT1G51140	FBH3		AT1G30970	SUF4
AT1G53160	FTM6/SPL4		AT1G52520	FRS6
AT1G54830	NF-YC3		AT1G62360	STM
AT1G66350	RGL1		AT1G68640	PAN
AT1G69570	CDF5		AT1G68840	TEM2
AT2G03500	EFM		AT1G69120	AGL7/AP1
AT2G03710	SEP4		AT1G71692	AGL12/XAL1
AT2G22540	SVP		AT1G77080	AGL27/MAF1
AT2G33810	SPL3		AT1G79430	APL/WDY
AT2G34720	NF-YA4		AT1G80010	FRS8
AT2G37630	AS1		AT2G01570	RGA
AT2G39250	SNZ		AT2G17770	BZIP27
AT2G42200	SPL9		AT2G17950	WUS
AT2G42280	FBH4/AKS3		AT2G20570	GPRI1
AT2G43010	PIF4		AT2G22630	AGL17
AT2G45660	SOC1		AT2G27990	PNF/BLH8
AT2G46830	CCA1		AT2G28550	RAP2.7
AT3G03450	RGL2		AT2G33835	FES1
AT3G04030	MYR2		AT2G33860	ARF3/ETT
AT3G07650	COL9		AT2G34140	CDF4
AT3G09600	REV8		AT2G38880	NF-YB1
AT3G10490	NAC052		AT2G42400	VOZ2
AT3G18990	VRN1		AT2G42830	AGL5/SHP2
AT3G28910	MYB30		AT2G45650	AGL6/RSB1
AT3G46640	PCL1		AT2G46970	PIL1
AT3G47500	CDF3		AT3G02310	AGL4/SEP2
AT3G54990	SMZ		AT3G10480	NAC50
AT3G57230	AGL16		AT3G11440	MYB65
AT3G59060	PIF5		AT3G12680	HUA1
AT4G09180	FBH2		AT3G15270	SPL5
AT4G14540	NF-YB3		AT3G18550	BRC1/TCP18
AT4G16110	ARR2		AT3G23130	SUP
AT4G24540	AGL24		AT3G26744	SCRM/ICE1
AT4G25490	CBF1		AT3G48430	REF6
AT4G26150	CGA1		AT3G48590	NF-YC1
AT4G32980	ATH1		AT3G51060	STY1
AT4G35900	FD		AT3G54340	AP3
AT4G36920	AP2		AT3G57390	AGL18
AT4G38960	BBX19		AT3G57920	SPL15
AT4G40060	ATHB16		AT3G58780	SHP1
AT5G03680	PTL		AT3G61250	MYB17/LMI2
AT5G10030	TGA4		AT4G02560	LD
AT5G15840	CO		AT4G11880	AGL14/XAL2
AT5G37260	CIR1		AT4G18960	AG
AT5G39660	CDF2		AT4G22950	AGL19
AT5G44190	GLK2		AT4G25530	FWA
AT5G47640	NF-YB2		AT4G26440	WRKY34
AT5G48560	CIB2		AT4G27330	NZZ/SPL
AT5G56860	GATA21		AT4G34530	CIB1
AT5G57660	COL5		AT5G02030	BLR
AT5G59570	BOA		AT5G03790	ATHB51/LMI1
AT5G60120	TOE2		AT5G04240	ELF6
AT5G60910	FUL		AT5G06100	MYB33
AT5G62000	ARF2		AT5G10140	AGL25/FLC
AT5G63470	NF-YC4		AT5G12840	NFYA1
AT5G65080	MAF5		AT5G13790	AGL15
AT5G67180	TOE3		AT5G14010	KNU
			AT5G15800	AGL2/SEP1
			AT5G17490	RGL3
			AT5G18240	MYR1
			AT5G20240	PI
			AT5G35770	SAP
			AT5G44160	NUC/IDD8
			AT5G50080	ERF110
			AT5G51860	AGL72
			AT5G51870	AGL71
			AT5G61850	LFY
			AT5G62165	AGL42/FYF
			AT5G62430	CDF1
			AT5G65050	MAF2
			AT5G65060	AGL70/MAF3
			AT5G65070	MAF4
