# Supplementary material for: Extensive nuclear reprogramming and endoreduplication in mature leaf during floral induction
Source: BMC Plant Biol. 2019 Apr 11;19:135. doi: 10.1186/s12870-019-1738-6 (PMC6458719; doi:10.1186/s12870-019-1738-6)
Supplement: Supplementary file 17 — Differentially expressed genes associated with chromatin biology. (XLSX 19 kb) [file 12870_2019_1738_MOESM17_ESM.xlsx]

## Sheet: Add File 12_DE-CAGs
Additional File 17. Differentially expressed genes associated with chromatin biology.
Locus	Gene	Famille	Class	T0/T2		T2/T3		T3/T5
				log2Fold Change	FDR	log2FoldChange	FDR	log2FoldChange	FDR
At5g66750	CHR1	chromatin remodeling 1	CR machine	0.694723	0.000223295
At5g63950	CHR24	chromatin remodeling 24	CR machine	0.43827	0.00975768
At3g19210	CHR25	DNA repair/recombination protein	CR machine	1.02717	6.54827e-05
At3g20010	CHR27	SNF2 domain-containing protein / helicase domain-containing protein / zinc finger protein-like protein	CR machine			-0.389584	0.00767147
At5g22750	CHR29	DNA/RNA helicase protein	CR machine	0.54655	0.00375538
At3g42670	CHR38	chromatin remodeling 38	CR machine	0.719407	5.76897e-05	0.358732	0.0114666
At3g54460	CHR39	SNF2 domain-containing protein / helicase domain-containing protein / F-box family protein	CR machine	-0.699302	1.43194e-07
At5g49160	DMT1	methyltransferase 1	DNA modification	0.79258	1.87328e-09
At1g69770	DMT6	chromomethylase 3	DNA modification	0.913601	2.04119e-10
At3g10010	DNG2	demeter-like 2	DNA modification	0.462805	0.00422398
At3g46320	HFO1	Histone superfamily protein	Histone	0.854963	1.30339e-08			-0.463521	0.00660052
At5g59690	HFO2	Histone superfamily protein	Histone	1.02516	1.29216e-13
At2g28740	HFO3	histone H4	Histone	0.719275	6.28887e-08			-0.544267	0.000732554
At1g07820	HFO4	Histone superfamily protein	Histone	0.452818	0.00127693			-0.348971	0.0451946
At3g53730	HFO5	Histone superfamily protein	Histone	0.351241	0.0152849
At5g59970	HFO6	Histone superfamily protein	Histone	0.777199	2.14828e-08			-0.433717	0.0175371
At3g45930	HFO7	Histone superfamily protein	Histone	0.853885	1.90274e-09
At2g30620	HON2	winged-helix DNA-binding transcription factor family protein	Histone	-0.387097	0.0116437
At2g18050	HON3	histone H1-3	Histone	1.01159	0.000197453			0.784012	0.000116624
At5g08780	HON8	winged-helix DNA-binding transcription factor family protein	Histone	-0.520191	0.0193937
At5g54640	HTA1	Histone superfamily protein	Histone	0.516021	0.000504259
At1g51060	HTA10	histone H2A 10	Histone	0.641971	4.95585e-06			-0.44141	0.00148166
At3g54560	HTA11	histone H2A 11	Histone	0.913281	5.60091e-09
At5g02560	HTA12	histone H2A 12	Histone	-0.385891	0.0318381
At3g20670	HTA13	histone H2A 13	Histone	0.610591	2.93162e-05
At4g27230	HTA2	histone H2A 2	Histone	0.529541	0.000301869
At1g08880	HTA5	Histone superfamily protein	Histone	0.318697	0.0389843
At5g59870	HTA6	histone H2A 6	Histone	1.11607	9.40319e-18			-0.486703	0.000851919
At5g27670	HTA7	histone H2A 7	Histone	0.575278	4.19904e-05			-0.410966	0.0181948
At2g38810	HTA8	histone H2A 8	Histone	1.03471	1.44833e-06
At1g07790	HTB1	Histone superfamily protein	Histone					-0.404585	0.0191559
At5g02570	HTB10	Histone superfamily protein	Histone	1.00636	0.00186072
At3g46030	HTB11	Histone superfamily protein	Histone	0.428344	0.00213193
At5g22880	HTB2	histone B2	Histone	1.37177	1.15343e-22
At2g28720	HTB3	Histone superfamily protein	Histone	-1.75171	1.15561e-31
At5g59910	HTB4	Histone superfamily protein	Histone	0.333165	0.0265736
At2g37470	HTB5	Histone superfamily protein	Histone					-0.466542	0.00265015
At3g53650	HTB6	Histone superfamily protein	Histone	0.934768	5.11584e-05
At3g45980	HTB9	Histone superfamily protein	Histone	0.340955	0.0231526			-0.344955	0.0186764
At5g65360	HTR1	Histone superfamily protein	Histone	1.06981	6.05343e-16			-0.30372	0.0444673
At1g01370	HTR12	Histone superfamily protein	Histone	0.671139	0.0207972
At5g10390	HTR13	Histone superfamily protein	Histone	0.95571	2.01919e-07
At1g09200	HTR2	Histone superfamily protein	Histone	0.976043	1.65532e-13			-0.390084	0.00776083
At3g27360	HTR3	Histone superfamily protein	Histone	0.916922	4.50517e-07			-0.574171	0.0290495
At5g10400	HTR9	Histone superfamily protein	Histone	1.03037	5.93602e-13			-0.460819	0.004982
At3g12980	HAC5	histone acetyltransferase of the CBP family 5	Histone code	-0.42142	0.00301703
At5g56740	HAG2	histone acetyltransferase of the GNAT family 2	Histone code	0.491361	0.00302013
At5g26040	HDA2	histone deacetylase 2	Histone code	-1.36231	5.36696e-21
At5g61060	HDA5	histone deacetylase 5	Histone code	0.530697	0.000273613
At1g08460	HDA8	histone deacetylase 8	Histone code	0.504284	0.00127402	0.319858	0.0236117
At3g44750	HDT1	histone deacetylase 3	Histone code	-0.420668	0.00596953	-0.606646	0.0124985	0.494331	0.00338088
At2g27840	HDT4	histone deacetylase-related / HD-like protein	Histone code			-0.626842	0.000443377
At4g02020	SDG10	SET domain-containing protein	Histone code	0.367876	0.010267
At1g04050	SDG13	histone-lysine N-methyltransferase SUVR2-like protein	Histone code	1.28813	3.95347e-07
At5g43990	SDG18	SET-domain containing protein lysine methyltransferase family protein	Histone code			-0.386507	0.0439783
At1g73100	SDG19	histone-lysine N-methyltransferase, H3 lysine-9 specific SUVH3-like protein	Histone code	0.318847	0.0397669
At5g13960	SDG33	histone-lysine N-methyltransferase, H3 lysine-9 specific SUVH4-like protein	Histone code	0.786646	7.57141e-06
At4g30860	SDG4	SET domain group 4	Histone code	1.86089	4.57804e-22
At1g31280	AGO2	Argonaute family protein	Silencing	0.76	1.19846e-07
At2g32940	AGO6	Argonaute family protein	Silencing	0.721346	0.00371106
At1g01040	DCL1	dicer-like 1	Silencing	0.461808	0.00162618
At3g03300	DCL2	dicer-like 2	Silencing	0.360866	0.0152338
At5g20320	DCL4	dicer-like 4	Silencing	0.807859	1.53457e-08
At5g38110	SGA1	anti- silencing function 1b	Silencing	0.599604	0.00217167
At1g03150	SGB2	Acyl-CoA N-acyltransferases (NAT) superfamily protein	Silencing	-0.628424	0.000245182
At3g26060	SGF1	Thioredoxin superfamily protein	Silencing	-0.348078	0.0326022			-0.643477	6.07552e-07
At5g48600	CPC1	structural maintenance of chromosome 3	Structure	0.673414	1.30451e-05
At5g62410	CPE1	structural maintenance of chromosomes 2	Structure	0.624057	0.000690568
At3g47460	CPE2	Structural maintenance of chromosomes (SMC) family protein	Structure	1.24404	2.91485e-10
At2g32590	CPH1	condensin complex subunit	Structure	0.603955	0.0212795			-0.74194	0.038276
At3g16000	MFP1	MAR binding filament-like protein 1	Structure	-0.921523	2.28719e-11			-0.372406	0.0200706
At2g19480	NFA2	nucleosome assembly protein 1;2	Structure	0.320487	0.046676
At5g56950	NFA3	nucleosome assembly protein 1;3	Structure	-0.416761	0.00296728
At1g18800	NFA5	NAP1-related protein 2	Structure	-0.387086	0.0204822
At1g74560	NFA6	NAP1-related protein 1	Structure					0.442175	0.0035515
At3g13350	NFD10	HMG (high mobility group) box protein with ARID/BRIGHT DNA-binding domain-containing protein	Structure	-0.363844	0.0154522
At1g20693	NFD2	high mobility group B2	Structure	-0.647529	1.55961e-05
At1g20696	NFD3	high mobility group B3	Structure	-0.680083	2.21822e-06
At4g23800	NFD6	HMG (high mobility group) box protein	Structure					-0.928724	5.67374e-05
At5g23420	NFD7	high-mobility group box 6	Structure	0.932034	1.39118e-10
At1g65470	NFF2	chromatin assembly factor-1 (FASCIATA1) (FAS1)	Structure	0.780186	1.46936e-06
At3g01770	GTE11	bromodomain and extraterminal domain protein 10	Transcription	0.396384	0.00931068
At5g10550	GTE2	global transcription factor group E2	Transcription	0.834753	9.9906e-07
At5g65630	GTE7	global transcription factor group E7	Transcription	0.971753	2.02583e-11
At5g14270	GTE9	bromodomain and extraterminal domain protein 9	Transcription	-1.09451	6.51985e-16
At4g22745	MBD1	methyl-CPG-binding domain 1	Transcription	-0.747288	1.28615e-06
At1g15340	MBD10	methyl-CPG-binding domain 10	Transcription	-0.62218	1.35315e-05
At3g15790	MBD11	methyl-CPG-binding domain 11	Transcription					0.367259	0.0197449
At5g59800	MBD7	methyl-CPG-binding domain 7	Transcription	1.36477	1.99992e-14
At1g70060	SNT2	SIN3-like 4	Transcription	0.516431	0.000911728
