# Supplementary material for: Extensive nuclear reprogramming and endoreduplication in mature leaf during floral induction
Source: BMC Plant Biol. 2019 Apr 11;19:135. doi: 10.1186/s12870-019-1738-6 (PMC6458719; doi:10.1186/s12870-019-1738-6)
Supplement: Supplementary file 18 — Distribution of differentially expressed genes associated with chromatin biology. CR: chromatin remodeling. (XLSX 9 kb) [file 12870_2019_1738_MOESM18_ESM.xlsx]

## Sheet: Add File 13_CAG_bilan
Additional File 18 . Distribution of differentially expressed genes associated with chromatin biology. CR: chromatin remodeling.
	Dataset	DEGs at T0/T2			DEGs at T2/T3			DEGs at T3/T5
Class	Total number	All	Down	Up	All	Down	Up	All	Down	Up
Histone code	70	11	3	8	4	3	1	1	0	1
Histone	55	33 (60.0%)	4	29 (52.7%)	0	0	0	15 (27.3%)	14	1
CR machine	49	6	1	5	2	1	1	0	0	0
Transcription	44	8	3	5	0	0	0	1	0	1
Structure	37	13 (35.1%)	6	7	0	0	0	4	3	1
Silencing	26	8 (30.8%)	2	6	0	0	0	1	1	0
DNA modif	15	3	0	3	0	0	0	0	0	0
Others	13	0	0	0	0	0	0	0	0	0
Total	309	82	19	63	6	4	2	22	18	4
