# Supplementary material for: Extensive nuclear reprogramming and endoreduplication in mature leaf during floral induction
Source: BMC Plant Biol. 2019 Apr 11;19:135. doi: 10.1186/s12870-019-1738-6 (PMC6458719; doi:10.1186/s12870-019-1738-6)
Supplement: Supplementary file 19 — Expression of lncTUs and their NATs. (XLSX 25 kb) [file 12870_2019_1738_MOESM19_ESM.xlsx]

## Sheet: Add File 14_NATs
Additional File 19: Expression of lncTUs and their NATs.
		T0-T2			T0-T3			T0-T5			T2-T3			T2-T5			T3-T5						T0-T2			T0-T3			T0-T5			T2-T3			T2-T5			T3-T5						T0-T2			T0-T3
LncRNA_name	LncRNA_strand	LncRNA_position	LncRNA_logFC_T0-T2	LncRNA_pval_T0-T2	LncRNA_FDR_T0-T2	LncRNA_logFC_T0-T3	LncRNA_pval_T0-T3	LncRNA_FDR_T0-T3	LncRNA_logFC_T0-T5	LncRNA_pval_T0-T5	LncRNA_FDR_T0-T5	LncRNA_logFC_T2-T3	LncRNA_pval_T2-T3	LncRNA_FDR_T2-T3	LncRNA_logFC_T2-T5	LncRNA_pval_T2-T5	LncRNA_FDR_T2-T5	LncRNA_logFC_T3-T5	LncRNA_pval_T3-T5	LncRNA_FDR_T3-T5	upstream_name	upstream_strand	upstream_position	upstream_logFC_T0-T2	upstream_pval_T0-T2	upstream_FDR_T0-T2	upstream_logFC_T0-T3	upstream_pval_T0-T3	upstream_FDR_T0-T3	upstream_logFC_T0-T5	upstream_pval_T0-T5	upstream_FDR_T0-T5	upstream_logFC_T2-T3	upstream_pval_T2-T3	upstream_FDR_T2-T3	upstream_logFC_T2-T5	upstream_pval_T2-T5	upstream_FDR_T2-T5	upstream_logFC_T3-T5	upstream_pval_T3-T5	upstream_FDR_T3-T5	gene_name	gene_strand	gene_position	gene_logFC_T0-T2	gene_pval_T0-T2	gene_FDR_T0-T2	gene_logFC_T0-T3	gene_pval_T0-T3
LNCRNA-MERGE_AI-5394	-	Chr1:10077922-10079643	NA	NA	NA	-0.726958	0.0016135	0.0157743	-0.608852	0.00854007	0.0415791	NA	NA	NA	NA	NA	NA	NA	NA	NA	AT1G28670	-	Chr1:10074507-10076344	1.44676	NA	4.44e-12	1.51334	NA	3.55e-24	1.38136	NA	4.84e-14	0.0488429	NA	0.820338	-0.0770565	NA	0.844268	-0.125266	NA	0.620883	AT1G28680	+	Chr1:10078189-10080029	0.313753	NA	0.0538369	0.32425	NA
LNCRNA-MERGE_AI-767	+	Chr1:17854116-17855811	-0.680372	0.00614591	0.042905	NA	NA	NA	-0.864911	0.000242251	0.00216469	NA	NA	NA	NA	NA	NA	NA	NA	NA	AT1G48310	-	Chr1:17848421-17853807	0.0712909	NA	0.756836	-0.0448621	NA	0.840988	0.143334	NA	0.548912	-0.131812	NA	0.684158	0.0609908	NA	0.868604	0.194582	NA	0.558043	AT1G48320	-	Chr1:17854813-17855715	1.15915	NA	8.06e-10	1.38035	NA
LNCRNA-MERGE_AI-52	+	Chr1:1820976-1821918	-1.39063	1.04289e-16	7.69309e-15	-1.09431	5.85371e-08	1.88591e-06	-0.641579	0.000393959	0.00335846	NA	NA	NA	0.742647	6.19636e-06	0.00052256	NA	NA	NA	AT1G05990	+	Chr1:1818447-1819040	NA	NA	NA	NA	NA	NA	NA	NA	NA	NA	NA	NA	NA	NA	NA	NA	NA	NA	AT1G06000	-	Chr1:1820308-1821894	1.43984	NA	1.11e-15	1.23086	NA
LNCRNA-MERGE_I-995	+	Chr1:23850571-23852785	NA	NA	NA	NA	NA	NA	0.588257	0.000155862	0.00148202	NA	NA	NA	NA	NA	NA	NA	NA	NA	AT1G64260	+	Chr1:23847756-23849915	0.899244	NA	NA	0.300406	NA	NA	1.52624	NA	NA	-0.615379	NA	NA	0.611122	NA	NA	1.23191	NA	NA	AT1G64280	-	Chr1:23852748-23855566	-0.482604	NA	0.000507724	-0.498162	NA
LNCRNA-MERGE_AI-6211	-	Chr1:28866403-28867969	-0.729427	0.000750499	0.00725264	-0.863551	0.00019257	0.00267552	-1.60801	8.24786e-12	2.58472e-10	NA	NA	NA	-0.87936	0.000246948	0.00953052	NA	NA	NA	AT1G76870	+	Chr1:28857250-28858407	0.529497	NA	0.0250818	0.613195	NA	0.00918481	0.430559	NA	0.141919	0.0689908	NA	0.907847	-0.10911	NA	0.809455	-0.175495	NA	0.752016	AT1G76880	+	Chr1:28865500-28868225	0.581618	NA	1.69e-05	0.498004	NA
LNCRNA-MERGE_AI-5216	-	Chr1:5222912-5224121	-1.26605	1.01298e-15	7.00539e-14	-1.39112	1.75149e-12	1.11245e-10	-1.61091	6.71158e-21	5.1494e-19	NA	NA	NA	NA	NA	NA	NA	NA	NA	AT1G15165	-	Chr1:5217719-5220113	-0.000474203	NA	0.986454	0.0226677	NA	0.944547	-0.431551	NA	0.0893707	0.00717069	NA	0.998795	-0.442538	NA	0.0664056	-0.4478	NA	0.14597	AT1G15170	+	Chr1:5220641-5222973	0.551147	NA	0.000517779	0.61447	NA
LNCRNA-MERGE_I-1981	+	Chr2:13794632-13795213	2.93253	1.58864e-05	0.000262363	3.78088	2.55491e-09	9.46592e-08	3.75825	8.19053e-12	2.58472e-10	NA	NA	NA	NA	NA	NA	NA	NA	NA	AT2G32487	+	Chr2:13791887-13793177	1.09116	NA	8.9e-08	1.67957	NA	1.65e-20	1.8702	NA	6.52e-20	0.573486	NA	0.000158525	0.768434	NA	1.73e-05	0.197285	NA	0.507362	AT2G32500	-	Chr2:13794426-13797227	-0.532628	NA	0.000640763	-0.479186	NA
LNCRNA-MERGE_AI-6357	-	Chr2:1705147-1706465	NA	NA	NA	-0.998699	0.00151938	0.0150784	-1.06361	0.00135414	0.00968801	NA	NA	NA	NA	NA	NA	NA	NA	NA	AT2G04845	-	Chr2:1702221-1704003	0.204911	NA	0.3489	0.113861	NA	0.633336	-0.0345856	NA	0.895936	-0.1074	NA	0.806292	-0.25095	NA	0.395118	-0.141658	NA	0.742738	AT2G04850	+	Chr2:1704283-1705778	0.275173	NA	0.135451	0.444708	NA
LNCRNA-MERGE_AI-3114	+	Chr3:20915496-20921340	-0.541138	4.58804e-05	0.000650854	NA	NA	NA	-0.645753	9.86333e-06	0.000127536	NA	NA	NA	NA	NA	NA	NA	NA	NA	AT3G56400	-	Chr3:20908928-20910481	-1.38268	NA	1.65e-10	-1.61532	NA	6.06e-17	-1.43533	NA	5.78e-20	-0.250675	NA	0.334886	-0.0640639	NA	0.960538	0.185614	NA	0.330005	AT3G56410	-	Chr3:20916172-20921206	0.0172105	NA	0.873471	0.126218	NA
LNCRNA-MERGE_I-3182	+	Chr3:22845745-22846569	NA	NA	NA	NA	NA	NA	NA	NA	NA	NA	NA	NA	NA	NA	NA	-4.33188	0.000302694	0.0314251	AT3G61720	-	Chr3:22843011-22845398	NA	NA	NA	NA	NA	NA	NA	NA	NA	NA	NA	NA	NA	NA	NA	NA	NA	NA	AT3G61723	-	Chr3:22846405-22846925	-0.290705	NA	NA	-0.743986	NA
LNCRNA-MERGE_A-7371	-	Chr3:7666807-7668565	-0.469208	0.00123587	0.0112551	NA	NA	NA	NA	NA	NA	NA	NA	NA	0.463102	0.00013612	0.00567006	NA	NA	NA	AT3G21750	+	Chr3:7664345-7666195	1.88693	NA	9.51e-21	2.08515	NA	1.72e-46	2.11476	NA	9.21e-43	0.183125	NA	0.315787	0.216836	NA	0.221707	0.0363707	NA	0.903851	AT3G21760	+	Chr3:7667027-7668724	0.784692	NA	2.39e-08	0.947525	NA
LNCRNA-MERGE_AI-8483	-	Chr4:8043586-8047176	-0.505397	0.00358399	0.0276064	NA	NA	NA	NA	NA	NA	NA	NA	NA	NA	NA	NA	NA	NA	NA	AT4G13890	-	Chr4:8031972-8033723	0.124922	NA	NA	-0.013795	NA	NA	-0.498452	NA	NA	-0.153985	NA	NA	-0.633418	NA	NA	-0.476928	NA	NA	AT4G13920	+	Chr4:8043803-8046559	1.04886	NA	8.93e-07	1.12302	NA
LNCRNA-MERGE_AI-3641	+	Chr4:9608631-9611700	3.02859	2.44956e-51	1.08418e-48	3.01681	8.87952e-37	2.81988e-34	2.8716	8.15586e-40	2.01631e-37	NA	NA	NA	NA	NA	NA	NA	NA	NA	AT4G17090	-	Chr4:9604962-9607334	1.87899	NA	6.12e-31	1.93979	NA	1.57e-34	2.02432	NA	2.04e-23	0.0446946	NA	0.829359	0.133285	NA	0.556305	0.0903609	NA	0.807682	AT4G17100	-	Chr4:9609910-9612655	-1.95896	NA	8.82e-46	-1.82576	NA
LNCRNA-MERGE_AI-9565	-	Chr5:17947616-17948398	NA	NA	NA	NA	NA	NA	1.49214	0.00120671	0.00874567	NA	NA	NA	NA	NA	NA	NA	NA	NA	AT5G44550	-	Chr5:17941875-17943213	-0.303922	NA	NA	-0.650184	NA	NA	-1.79233	NA	NA	-0.363683	NA	NA	-1.50016	NA	NA	-1.13917	NA	NA	AT5G44560	+	Chr5:17945957-17948400	0.458098	NA	0.0865575	0.117624	NA
LNCRNA-MERGE_C-4752	+	Chr5:19289682-19289985	-0.607126	7.56577e-05	0.000984885	NA	NA	NA	-0.446725	0.00458347	0.0254578	NA	NA	NA	NA	NA	NA	NA	NA	NA	AT5G47550	-	Chr5:19286450-19286995	1.011	NA	7.23e-08	0.704821	NA	8.77e-05	0.604245	NA	0.0361595	-0.323585	NA	0.336236	-0.419394	NA	0.291136	-0.0955533	NA	0.826007	AT5G47560	-	Chr5:19287369-19290465	1.97695	NA	8.52e-43	2.09566	NA
LNCRNA-MERGE_AI-4833	+	Chr5:21509860-21511850	2.18122	1.92679e-19	1.63999e-17	2.27876	7.48039e-20	1.10859e-17	2.54914	1.17239e-32	1.73904e-30	NA	NA	NA	NA	NA	NA	NA	NA	NA	AT5G53045	-	Chr5:21508385-21509609	0.0282501	NA	0.954437	0.000817521	NA	0.966787	-0.232819	NA	0.435147	-0.0447003	NA	0.93733	-0.272459	NA	0.464879	-0.227664	NA	0.703323	AT5G53050	-	Chr5:21510095-21513576	-0.515853	NA	0.00106601	-0.353627	NA
LNCRNA-MERGE_AI-9843	-	Chr5:25346728-25348386	-3.17782	1.09332e-07	2.60163e-06	-2.50115	0.000113168	0.00166604	-4.59707	1.27618e-10	3.38035e-09	NA	NA	NA	NA	NA	NA	NA	NA	NA	AT5G63180	-	Chr5:25340954-25343119	0.530166	NA	0.00107866	0.425766	NA	0.00135598	0.0250071	NA	0.910583	-0.119406	NA	0.691763	-0.515631	NA	0.00102833	-0.393944	NA	0.0123534	AT5G63190	+	Chr5:25345542-25348796	0.170711	NA	0.403951	0.447793	NA
LNCRNA-MERGE_AI-9882	-	Chr5:26563963-26566774	NA	NA	NA	NA	NA	NA	0.580375	0.00109664	0.00802637	NA	NA	NA	0.877777	7.47068e-08	1.26651e-05	NA	NA	NA	AT5G66550	-	Chr5:26559584-26561216	-0.00340586	NA	0.969656	-0.0555578	NA	0.775081	-0.302015	NA	0.112043	-0.0683376	NA	0.877157	-0.309477	NA	0.138767	-0.239832	NA	0.338342	AT5G66560	+	Chr5:26564188-26566853	-0.8578	NA	9.21e-08	-1.09972	NA
LNCRNA-MERGE_I-4107	+	Chr5:4694625-4697013	0.781309	9.00241e-07	1.91561e-05	0.872744	4.70755e-05	0.000786833	1.15514	9.92442e-12	3.02491e-10	NA	NA	NA	NA	NA	NA	NA	NA	NA	AT5G14560	+	Chr5:4693964-4694086	NA	NA	NA	NA	NA	NA	NA	NA	NA	NA	NA	NA	NA	NA	NA	NA	NA	NA	AT5G14570	-	Chr5:4695084-4697078	-1.36211	NA	9.16e-19	-1.40371	NA
[truncated: 34 more columns]
