# Supplementary material for: Extensive nuclear reprogramming and endoreduplication in mature leaf during floral induction
Source: BMC Plant Biol. 2019 Apr 11;19:135. doi: 10.1186/s12870-019-1738-6 (PMC6458719; doi:10.1186/s12870-019-1738-6)
Supplement: Supplementary file 21 — Distribution of the TFBFs in the regions of the lncTUs. (XLSX 21 kb) [file 12870_2019_1738_MOESM21_ESM.xlsx]

## Sheet: Supp Table 15_TFBFs_lncTUs
Additional File 21. Distribution of the TFBFs in the regions of the lncTUs.
Extended window (3kp up-1 kb down)			lncTU						TFBS					Reference
chr	start	stop	name	strand	length	chr	start	stop	chr	start	stop	name	location
chr1	1520593	1524943	LNCRNA-MERGE_H-44	+	350	chr1	1523593	1523943	chr1	1520510	1520694	FLC_R-411	5'	FLC Deng et al.
chr1	1728296	1732900	LNCRNA-MERGE_C-5113	-	604	chr1	1729296	1729900	chr1	1732409	1732571	FLC_R-476	5'	FLC Deng et al.
chr1	2163658	2167864	LNCRNA-MERGE_H-59	+	206	chr1	2166658	2166864	chr1	2163992	2163993	SOC_imm_007	nd	SOC1 Immink et al.
chr1	2163658	2167864	LNCRNA-MERGE_H-59	+	206	chr1	2166658	2166864	chr1	2163976	2164707	SOC1_Tao_070	5'	SOC1 Tao et al.
chr1	2163658	2167864	LNCRNA-MERGE_H-59	+	206	chr1	2166658	2166864	chr1	2163695	2164671	SVP_Tao_014	5'	SVP Tao et al.
chr1	2163658	2167864	LNCRNA-MERGE_H-59	+	206	chr1	2166658	2166864	chr1	2163293	2163925	SOC1_Tao_256	5'	SOC1 Tao et al.
chr1	2186620	2191417	LNCRNA-MERGE_AI-5124	-	797	chr1	2187620	2188417	chr1	2190471	2191104	SVP2TF_007	5'	SVP Mateos et al.
chr1	2186620	2191417	LNCRNA-MERGE_AI-5124	-	797	chr1	2187620	2188417	chr1	2190637	2190925	FLC_2TF_002	5'	FLC Mateos et al.
chr1	3543990	3548471	LNCRNA-MERGE_AI-5156	-	481	chr1	3544990	3545471	chr1	3546721	3547111	SVP2TF_010	5'	SVP Mateos et al.
chr1	3543990	3548471	LNCRNA-MERGE_AI-5156	-	481	chr1	3544990	3545471	chr1	3547582	3547940	SVP2TF_011	5'	SVP Mateos et al.
chr1	4609242	4613929	LNCRNA-MERGE_AI-144	+	687	chr1	4612242	4612929	chr1	4612625	4612949	SOC1_Tao_453	overlapping 3'	SOC1 Tao et al.
chr1	6446151	6448350	LNCRNA-MERGE_J-10116	*	199	chr1	6447151	6447350	chr1	6446613	6447095	SVP_Tao_213	nd	SVP Tao et al.
chr1	8907907	8912243	LNCRNA-MERGE_C-5354	-	336	chr1	8908907	8909243	chr1	8912242	8912633	SVP_Tao_198	5'	SVP Tao et al.
chr1	9727123	9733331	LNCRNA-MERGE_AI-5384	-	2208	chr1	9728123	9730331	chr1	9732391	9732715	SVP2TF_043	5'	SVP Mateos et al.
chr1	17851116	17856811	LNCRNA-MERGE_AI-767	+	1695	chr1	17854116	17855811	chr1	17855550	17855932	SVP_Tao_159	overlapping 3'	SVP Tao et al.
chr1	20474756	20479568	LNCRNA-MERGE_I-5864	-	812	chr1	20475756	20476568	chr1	20476027	20476409	SVP_UB_020	in	SVP Mateos et al.
chr1	20474756	20479568	LNCRNA-MERGE_I-5864	-	812	chr1	20475756	20476568	chr1	20476010	20476670	FLC_UB_020	overlapping 5'	FLC Mateos et al.
chr1	20474756	20479568	LNCRNA-MERGE_I-5864	-	812	chr1	20475756	20476568	chr1	20476549	20476655	SVP_1TF_005	overlapping 5'	SVP Mateos et al.
chr1	20474756	20479568	LNCRNA-MERGE_I-5864	-	812	chr1	20475756	20476568	chr1	20477069	20477278	FLC_UB_021	5'	FLC Mateos et al.
chr1	20474756	20479568	LNCRNA-MERGE_I-5864	-	812	chr1	20475756	20476568	chr1	20477392	20477867	FLC_UB_022	5'	FLC Mateos et al.
chr1	20474756	20479568	LNCRNA-MERGE_I-5864	-	812	chr1	20475756	20476568	chr1	20477393	20477864	SVP_UB_021	5'	SVP Mateos et al.
chr1	20474756	20479568	LNCRNA-MERGE_I-5864	-	812	chr1	20475756	20476568	chr1	20475552	20475711	FLC_UB_019	3'	FLC Mateos et al.
chr1	20475623	20480773	LNCRNA-MERGE_I-5865	-	1150	chr1	20476623	20477773	chr1	20477069	20477278	FLC_UB_021	in	FLC Mateos et al.
chr1	20475623	20480773	LNCRNA-MERGE_I-5865	-	1150	chr1	20476623	20477773	chr1	20477392	20477867	FLC_UB_022	overlapping 5'	FLC Mateos et al.
chr1	20475623	20480773	LNCRNA-MERGE_I-5865	-	1150	chr1	20476623	20477773	chr1	20477393	20477864	SVP_UB_021	overlapping 5'	SVP Mateos et al.
chr1	20475623	20480773	LNCRNA-MERGE_I-5865	-	1150	chr1	20476623	20477773	chr1	20476010	20476670	FLC_UB_020	overlapping 3'	FLC Mateos et al.
chr1	20475623	20480773	LNCRNA-MERGE_I-5865	-	1150	chr1	20476623	20477773	chr1	20476549	20476655	SVP_1TF_005	overlapping 3'	SVP Mateos et al.
chr1	20475623	20480773	LNCRNA-MERGE_I-5865	-	1150	chr1	20476623	20477773	chr1	20476027	20476409	SVP_UB_020	3'	SVP Mateos et al.
chr1	20475623	20480773	LNCRNA-MERGE_I-5865	-	1150	chr1	20476623	20477773	chr1	20475552	20475711	FLC_UB_019	3'	FLC Mateos et al.
chr1	21228998	21233469	LNCRNA-MERGE_I-5891	-	471	chr1	21229998	21230469	chr1	21232149	21232150	SOC_imm_054	nd	SOC1 Immink et al.
chr1	25235409	25240235	LNCRNA-MERGE_AI-1067	+	826	chr1	25238409	25239235	chr1	25238011	25238493	SVP_Tao_158	overlapping 5'	SVP Tao et al.
chr1	26033569	26038659	LNCRNA-MERGE_AI-1105	+	1090	chr1	26036569	26037659	chr1	26037615	26038747	SVP2TF_081	overlapping 3'	SVP Mateos et al.
chr1	26033569	26038659	LNCRNA-MERGE_AI-1105	+	1090	chr1	26036569	26037659	chr1	26038207	26038639	SVP_Tao_102	3'	SVP Tao et al.
chr1	28333087	28337744	LNCRNA-MERGE_I-6178	-	657	chr1	28334087	28334744	chr1	28336719	28336720	SOC_imm_071	nd	SOC1 Immink et al.
chr1	29742938	29747842	LNCRNA-MERGE_AI-1269	+	904	chr1	29745938	29746842	chr1	29743376	29744325	SVP_Tao_110	5'	SVP Tao et al.
chr1	29742938	29747842	LNCRNA-MERGE_AI-1269	+	904	chr1	29745938	29746842	chr1	29743663	29744294	SOC1_Tao_320	5'	SOC1 Tao et al.
chr1	29803734	29812514	LNCRNA-MERGE_CI-6261	-	4780	chr1	29804734	29809514	chr1	29804569	29809395	SVP_1TF_014	overlapping 3'	SVP Mateos et al.
chr2	1	4559	LNCRNA-MERGE_H-1294	+	966	chr2	2593	3559	chr2	2165	2528	FLC_1TF_034	5'	FLC Mateos et al.
chr2	1	4559	LNCRNA-MERGE_H-1294	+	966	chr2	2593	3559	chr2	1817	1981	FLC_UB_037	5'	FLC Mateos et al.
chr2	64435	70139	LNCRNA-MERGE_I-6281	-	1704	chr2	65435	67139	chr2	66523	66751	FLC_UB_057	in	FLC Mateos et al.
chr2	64435	70139	LNCRNA-MERGE_I-6281	-	1704	chr2	65435	67139	chr2	65848	66076	FLC_UB_056	in	FLC Mateos et al.
chr2	64435	70139	LNCRNA-MERGE_I-6281	-	1704	chr2	65435	67139	chr2	66853	67038	FLC_UB_058	in	FLC Mateos et al.
chr2	64435	70139	LNCRNA-MERGE_I-6281	-	1704	chr2	65435	67139	chr2	65867	66026	SVP_1TF_020	in	SVP Mateos et al.
chr2	64435	70139	LNCRNA-MERGE_I-6281	-	1704	chr2	65435	67139	chr2	65065	65489	FLC_UB_055	overlapping 3'	FLC Mateos et al.
chr2	64435	70139	LNCRNA-MERGE_I-6281	-	1704	chr2	65435	67139	chr2	65059	65468	SVP_UB_034	overlapping 3'	SVP Mateos et al.
chr2	2275834	2283788	LNCRNA-MERGE_I-1405	+	3954	chr2	2278834	2282788	chr2	2282526	2282757	SVP_1TF_022	in	SVP Mateos et al.
chr2	2275834	2283788	LNCRNA-MERGE_I-1405	+	3954	chr2	2278834	2282788	chr2	2282527	2282744	FLC_1TF_053	in	FLC Mateos et al.
chr2	3375970	3378759	LNCRNA-MERGE_D-11217	*	789	chr2	3376970	3377759	chr2	3378680	3378974	SVP_1TF_027	nd	SVP Mateos et al.
chr2	3398656	3402912	LNCRNA-MERGE_I-6447	-	256	chr2	3399656	3399912	chr2	3400149	3400312	FLC_R-353	5'	FLC Deng et al.
chr2	3415228	3425177	LNCRNA-MERGE_I-1480	+	5949	chr2	3418228	3424177	chr2	3421040	3421270	SVP_1TF_029	in	SVP Mateos et al.
chr2	3415228	3425177	LNCRNA-MERGE_I-1480	+	5949	chr2	3418228	3424177	chr2	3418699	3418818	FLC_R-263	in	FLC Deng et al.
chr2	4004994	4010044	LNCRNA-MERGE_I-6485	-	1050	chr2	4005994	4007044	chr2	4005651	4006111	SVP2TF_121	overlapping 3'	SVP Mateos et al.
chr2	5428032	5432247	LNCRNA-MERGE_I-1615	+	215	chr2	5431032	5431247	chr2	5430989	5431106	SVP_1TF_039	overlapping 5'	SVP Mateos et al.
chr2	6389166	6394042	LNCRNA-MERGE_AI-1674	+	876	chr2	6392166	6393042	chr2	6389578	6389579	SOC_imm_089	nd	SOC1 Immink et al.
chr2	7993940	8000239	LNCRNA-MERGE_AI-6702	-	2299	chr2	7994940	7997239	chr2	7994857	7996532	SVP_UB_038	overlapping 3'	SVP Mateos et al.
chr2	8119118	8124076	LNCRNA-MERGE_AI-1752	+	958	chr2	8122118	8123076	chr2	8122822	8123024	FLC_R-386	in	FLC Deng et al.
chr2	8467619	8472735	LNCRNA-MERGE_AI-1765	+	1116	chr2	8470619	8471735	chr2	8471688	8472151	SOC1_Tao_455	overlapping 3'	SOC1 Tao et al.
chr2	11720050	11724324	LNCRNA-MERGE_I-6827	-	274	chr2	11721050	11721324	chr2	11722334	11722335	SOC_imm_103	nd	SOC1 Immink et al.
chr2	11720050	11724324	LNCRNA-MERGE_I-6827	-	274	chr2	11721050	11721324	chr2	11722160	11722478	SOC1_Tao_108	5'	SOC1 Tao et al.
chr2	11720050	11724324	LNCRNA-MERGE_I-6827	-	274	chr2	11721050	11721324	chr2	11722541	11722724	SOC1_Tao_125	5'	SOC1 Tao et al.
chr2	11720050	11724324	LNCRNA-MERGE_I-6827	-	274	chr2	11721050	11721324	chr2	11722796	11722936	SOC1_Tao_302	5'	SOC1 Tao et al.
chr2	11720538	11725468	LNCRNA-MERGE_I-6828	-	930	chr2	11721538	11722468	chr2	11722334	11722335	SOC_imm_103	nd	SOC1 Immink et al.
chr2	11720538	11725468	LNCRNA-MERGE_I-6828	-	930	chr2	11721538	11722468	chr2	11722160	11722478	SOC1_Tao_108	overlapping 5'	SOC1 Tao et al.
chr2	11720538	11725468	LNCRNA-MERGE_I-6828	-	930	chr2	11721538	11722468	chr2	11722541	11722724	SOC1_Tao_125	5'	SOC1 Tao et al.
chr2	11720538	11725468	LNCRNA-MERGE_I-6828	-	930	chr2	11721538	11722468	chr2	11722796	11722936	SOC1_Tao_302	5'	SOC1 Tao et al.
chr2	15417354	15422964	LNCRNA-MERGE_AI-2032	+	1610	chr2	15420354	15421964	chr2	15416723	15417403	SOC1_Tao_188	5'	SOC1 Tao et al.
chr2	17135983	17140378	LNCRNA-MERGE_H-7033	-	395	chr2	17136983	17137378	chr2	17139387	17139990	SVP_1TF_058	5'	SVP Mateos et al.
chr2	18817690	18823184	LNCRNA-MERGE_AI-2190	+	1494	chr2	18820690	18822184	chr2	18822139	18823003	SVP_Tao_072	overlapping 3'	SVP Tao et al.
chr2	18817690	18823184	LNCRNA-MERGE_AI-2190	+	1494	chr2	18820690	18822184	chr2	18819862	18820439	SVP_Tao_333	5'	SVP Tao et al.
chr3	1283850	1288293	LNCRNA-MERGE_I-7184	-	443	chr3	1284850	1285293	chr3	1287757	1290500	SVP2TF_177	5'	SVP Mateos et al.
chr3	1482064	1484418	LNCRNA-MERGE_D-11925	*	354	chr3	1483064	1483418	chr3	1483633	1484170	SOC1_Tao_271	nd	SOC1 Tao et al.
chr3	1845847	1851596	LNCRNA-MERGE_AI-2279	+	1749	chr3	1848847	1850596	chr3	1846808	1847167	SVP2TF_182	5'	SVP Mateos et al.
chr3	1845847	1851596	LNCRNA-MERGE_AI-2279	+	1749	chr3	1848847	1850596	chr3	1846688	1847089	FLC_UB_095	5'	FLC Mateos et al.
chr3	1955900	1963344	LNCRNA-MERGE_I-2282	+	3444	chr3	1958900	1962344	chr3	1959008	1960498	SVP2TF_183	in	SVP Mateos et al.
chr3	1955900	1963344	LNCRNA-MERGE_I-2282	+	3444	chr3	1958900	1962344	chr3	1959820	1960245	FLC_UB_096	in	FLC Mateos et al.
chr3	1955900	1963344	LNCRNA-MERGE_I-2282	+	3444	chr3	1958900	1962344	chr3	1959884	1960242	FLC_R-26	in	FLC Deng et al.
chr3	8937259	8945488	LNCRNA-MERGE_AI-7426	-	4229	chr3	8938259	8942488	chr3	8943927	8943928	SOC_imm_170	nd	SOC1 Immink et al.
chr3	8937259	8945488	LNCRNA-MERGE_AI-7426	-	4229	chr3	8938259	8942488	chr3	8943892	8944166	FLC_2TF_062	5'	FLC Mateos et al.
chr3	13533182	13539711	LNCRNA-MERGE_I-7671	-	2529	chr3	13534182	13536711	chr3	13534078	13534218	FLC_1TF_101	overlapping 3'	FLC Mateos et al.
chr3	13533182	13539711	LNCRNA-MERGE_I-7671	-	2529	chr3	13534182	13536711	chr3	13534092	13534224	SVP_1TF_064	overlapping 3'	SVP Mateos et al.
chr3	13533182	13539711	LNCRNA-MERGE_I-7671	-	2529	chr3	13534182	13536711	chr3	13536868	13537861	SVP_1TF_065	5'	SVP Mateos et al.
chr3	13536076	13540851	LNCRNA-MERGE_I-7672	-	775	chr3	13537076	13537851	chr3	13536868	13537861	SVP_1TF_065	lncTU in TFBS region	SVP Mateos et al.
chr3	13536076	13540851	LNCRNA-MERGE_I-7672	-	775	chr3	13537076	13537851	chr3	13539722	13540169	FLC_1TF_102	5'	FLC Mateos et al.
chr3	13537952	13544488	LNCRNA-MERGE_I-7674	-	2536	chr3	13538952	13541488	chr3	13539722	13540169	FLC_1TF_102	in	FLC Mateos et al.
chr3	17392860	17397988	LNCRNA-MERGE_I-7869	-	1128	chr3	17393860	17394988	chr3	17393718	17393844	FLC_1TF_117	3'	FLC Mateos et al.
chr3	19780777	19785280	LNCRNA-MERGE_H-3074	+	503	chr3	19783777	19784280	chr3	19781995	19781996	SOC_imm_192	nd	SOC1 Immink et al.
chr3	22364465	22367230	LNCRNA-MERGE_D-12636	*	765	chr3	22365465	22366230	chr3	22364666	22365378	SVP2TF_236	nd	SVP Mateos et al.
chr3	22364465	22367230	LNCRNA-MERGE_D-12636	*	765	chr3	22365465	22366230	chr3	22366357	22366848	SVP2TF_237	nd	SVP Mateos et al.
chr4	2715900	2720435	LNCRNA-MERGE_C-8195	-	535	chr4	2716900	2717435	chr4	2719705	2720613	SVP_UB_095	5'	SVP Mateos et al.
chr4	5564093	5568606	LNCRNA-MERGE_I-8362	-	513	chr4	5565093	5565606	chr4	5565080	5565439	SVP_1TF_086	overlapping 3'	SVP Mateos et al.
chr4	5564093	5568606	LNCRNA-MERGE_I-8362	-	513	chr4	5565093	5565606	chr4	5564675	5564757	SVP_1TF_085	3'	SVP Mateos et al.
chr4	9389881	9394115	LNCRNA-MERGE_C-3633	+	234	chr4	9392881	9393115	chr4	9391744	9392096	SOC1_Tao_126	5'	SOC1 Tao et al.
chr4	9389881	9394115	LNCRNA-MERGE_C-3633	+	234	chr4	9392881	9393115	chr4	9391715	9392002	FLC_1TF_174	5'	FLC Mateos et al.
chr4	9389881	9394115	LNCRNA-MERGE_C-3633	+	234	chr4	9392881	9393115	chr4	9391678	9391872	FLC_R-266	5'	FLC Deng et al.
chr4	9389881	9394115	LNCRNA-MERGE_C-3633	+	234	chr4	9392881	9393115	chr4	9390763	9391268	SVP2TF_263	5'	SVP Mateos et al.
chr4	9389881	9394115	LNCRNA-MERGE_C-3633	+	234	chr4	9392881	9393115	chr4	9390678	9391132	FLC_UB_131	5'	FLC Mateos et al.
chr4	9389881	9394115	LNCRNA-MERGE_C-3633	+	234	chr4	9392881	9393115	chr4	9390832	9391077	FLC_R-120	5'	FLC Deng et al.
chr4	13014140	13019038	LNCRNA-MERGE_H-3757	+	898	chr4	13017140	13018038	chr4	13015228	13015229	SOC_imm_229	nd	SOC1 Immink et al.
chr4	13014140	13019038	LNCRNA-MERGE_H-3757	+	898	chr4	13017140	13018038	chr4	13017716	13017717	SOC_imm_230	nd	SOC1 Immink et al.
chr4	13014140	13019038	LNCRNA-MERGE_H-3757	+	898	chr4	13017140	13018038	chr4	13016065	13016519	SVP2TF_277	5'	SVP Mateos et al.
chr4	13014140	13019038	LNCRNA-MERGE_H-3757	+	898	chr4	13017140	13018038	chr4	13016070	13016467	FLC_1TF_178	5'	FLC Mateos et al.
chr4	13014140	13019038	LNCRNA-MERGE_H-3757	+	898	chr4	13017140	13018038	chr4	13015204	13015644	SOC1_Tao_282	5'	SOC1 Tao et al.
chr4	17279527	17285730	LNCRNA-MERGE_AI-8796	-	2203	chr4	17280527	17282730	chr4	17280377	17282059	SVP_UB_112	overlapping 3'	SVP Mateos et al.
chr5	790513	794717	LNCRNA-MERGE_AI-3986	+	204	chr5	793513	793717	chr5	793245	793715	SVP2TF_308	overlapping 5'	SVP Mateos et al.
chr5	896019	900356	LNCRNA-MERGE_I-8886	-	337	chr5	897019	897356	chr5	900159	900160	SOC_imm_258	nd	SOC1 Immink et al.
chr5	896019	900356	LNCRNA-MERGE_I-8886	-	337	chr5	897019	897356	chr5	899701	899807	FLC_R-506	5'	FLC Deng et al.
chr5	5170184	5178889	LNCRNA-MERGE_AI-4121	+	4705	chr5	5173184	5177889	chr5	5177724	5178147	SVP2TF_322	overlapping 3'	SVP Mateos et al.
chr5	5170184	5178889	LNCRNA-MERGE_AI-4121	+	4705	chr5	5173184	5177889	chr5	5177805	5178080	FLC_2TF_100	overlapping 3'	FLC Mateos et al.
chr5	5170184	5178889	LNCRNA-MERGE_AI-4121	+	4705	chr5	5173184	5177889	chr5	5177776	5177995	FLCMacs_241	overlapping 3'	FLC Deng et al.
chr5	8467330	8472262	LNCRNA-MERGE_AI-9127	-	932	chr5	8468330	8469262	chr5	8468122	8468123	SOC_imm_280	nd	SOC1 Immink et al.
chr5	9515346	9520363	LNCRNA-MERGE_H-4278	+	1017	chr5	9518346	9519363	chr5	9515263	9515959	SVP2TF_338	5'	SVP Mateos et al.
chr5	11127469	11132537	LNCRNA-MERGE_I-9270	-	1068	chr5	11128469	11129537	chr5	11129399	11129560	FLC_1TF_208	overlapping 5'	FLC Mateos et al.
chr5	11762719	11766950	LNCRNA-MERGE_I-4415	+	231	chr5	11765719	11765950	chr5	11765787	11765944	FLC_1TF_227	in	FLC Mateos et al.
chr5	11762719	11766950	LNCRNA-MERGE_I-4415	+	231	chr5	11765719	11765950	chr5	11765808	11765926	SVP_1TF_095	in	SVP Mateos et al.
chr5	14754143	14758440	LNCRNA-MERGE_H-4559	+	297	chr5	14757143	14757440	chr5	14755484	14755485	SOC_imm_288	nd	SOC1 Immink et al.
chr5	14754143	14758440	LNCRNA-MERGE_H-4559	+	297	chr5	14757143	14757440	chr5	14755449	14755935	SVP_UB_124	5'	SVP Mateos et al.
chr5	14754143	14758440	LNCRNA-MERGE_H-4559	+	297	chr5	14757143	14757440	chr5	14755459	14755929	SVP_Tao_163	5'	SVP Tao et al.
chr5	14754143	14758440	LNCRNA-MERGE_H-4559	+	297	chr5	14757143	14757440	chr5	14755485	14755820	FLC_UB_160	5'	FLC Mateos et al.
chr5	14754143	14758440	LNCRNA-MERGE_H-4559	+	297	chr5	14757143	14757440	chr5	14755609	14755820	FLC_R-199	5'	FLC Deng et al.
chr5	15378641	15383240	LNCRNA-MERGE_H-9483	-	599	chr5	15379641	15380240	chr5	15378382	15378692	SVP_Tao_327	3'	SVP Tao et al.
chr5	17323368	17327864	LNCRNA-MERGE_H-4670	+	496	chr5	17326368	17326864	chr5	17323706	17323707	SOC_imm_295	nd	SOC1 Immink et al.
chr5	22577948	22582454	LNCRNA-MERGE_H-9746	-	506	chr5	22578948	22579454	chr5	22581226	22581573	SVP2TF_355	5'	SVP Mateos et al.
chr5	26227696	26232186	LNCRNA-MERGE_C-9869	-	490	chr5	26228696	26229186	chr5	26228834	26229233	SOC1_Tao_409	overlapping 5'	SOC1 Tao et al.
