# Supplementary material for: Extensive nuclear reprogramming and endoreduplication in mature leaf during floral induction
Source: BMC Plant Biol. 2019 Apr 11;19:135. doi: 10.1186/s12870-019-1738-6 (PMC6458719; doi:10.1186/s12870-019-1738-6)
Supplement: Supplementary file 22 — List of oligonucleotides. (XLSX 8 kb) [file 12870_2019_1738_MOESM22_ESM.xlsx]

## Sheet: Add File 1_Oligos
Additional File 22. List of oligonucleotides.
Name	Sequence (5’ to 3’)
UBQ10-F	AAATCTCGTCTCTGTTATGCTTAAGAAG
UBQ10-R	TTTTACATGAAACGAAACATTGAACTT
CO-F	TAAGGATGCCAAGGAGGTTG
CO-R	CCCTGAGGAGCCATATTTGA
FT-F	CGAGTAACGAACGGTGATGA
FT-R	CGCATCACACACTATATAAGTAAAACA
SOC1-F	CTCGAAGCTTCTAAACGTAAACTCTTGGGAGAAGGC
SOC1-R	TCAAGCTGTTGCTCAATCTGTTGC
SVP-F	CAAGGACTTGACATTGAAGAGCTTCA
SVP-R	CTGATCTCACTCATAATCTTGTCAC
AP1-F	TCTCATCAGCCATCTCCTTTTCTC
AP1-R	ACGGGTTCAAGAGTCAGTTCG
