# Supplementary material for: Extensive nuclear reprogramming and endoreduplication in mature leaf during floral induction
Source: BMC Plant Biol. 2019 Apr 11;19:135. doi: 10.1186/s12870-019-1738-6 (PMC6458719; doi:10.1186/s12870-019-1738-6)
Supplement: Supplementary file 23 — Information in PLACE and AGRIS databases on the identified motifs. (XLSX 38 kb) [file 12870_2019_1738_MOESM23_ESM.xlsx]

## Sheet: Add File 2_Listing_Motifs
Additional File 23: Information in PLACE and AGRIS databases on the identified motifs.
Name	Sequence	Names in PLACE -- AGRIS	Species	PMID reference	PLACE Description
M001	AAAATATCT	EVENINGAT -- EveningElement promoter motif	arabidopsis eggplant	11118138 15988560	Evening element found 46 times in the promoters of 31 cycling genes in Arabidopsis thaliana (Harmer et al. 2000); Required for circadian control of gene expression; EE (evening element) motif; Also found in the promoter of the Solanum melongena gene encoding cysteine protease, and identified as cis-element for its circadian regulation (Rawat et al. 2005)
M002	AAACAAA	ANAERO1CONSENSUS	arabidopsis tomato maize barley rice petunia pea	16027132	One of 16 motifs found in silico in promoters of 13 anaerobic genes involved in the fermentative pathway (anaerobic set 1)(Mohanty et al., 2005); Arbitrary named ANAERO1CONSENSUS by the PLACEdb curator; See also S000478, S000479, S000480, S000481
M003	AAACCCTA	UP2ATMSD	arabidopsis	15908603	Up2 motif found in 193 of the 1184 up-regulated genes after main stem decapitation in Arabidopsis; W=A/T; See also S000470, S000471
M004	AAACCCTAA	TELOBOXATEEF1AA1 -- TELO-box promoter motif	arabidopsis	16113211 10652127 2615757	telo-box (telomere motif) found in the Arabidopsis (A.t.) eEF1AA1 gene promoter; Conserved in all known plant eEF1A gene promoters; Found in the 5 region of numerous genes encoding components of the translational apparatus; Required for the activation of expression in root primordia; Acts co-operatively with tef-box; Binding site of AtPur alpha-1; See S000309, S000474
M005	AAAG	DOFCOREZM	maize	10074718 10758479	Core site required for binding of Dof proteins in maize (Z.m.); Dof proteins are DNA binding proteins, with presumably only one zinc finger, and are unique to plants; Four cDNAs encoding Dof proteins, Dof1, Dof2, Dof3 and PBF, have been isolated from maize; PBF is an endosperm specific Dof protein that binds to prolamin box; Maize Dof1 enhances transcription from the promoters of both cytosolic o…
M006	AAAGAT	NODCON1GM -- OSE1ROOTNODULE	soybean faba bean medicago sesbania	14714869 3822835 15668224 2338938	One of two putative nodulin consensus sequences; See also S000462 (NODCON2GM) -- One of the consensus sequence motifs of organ-specific elements (OSE) characteristic of the promoters activated in infected cells of root nodules; See also S000468
M007	AAATTAAA	Bellringer/replumless/pennywise BS1 IN AG	arabidopsis	15155890
M008	AAATTAGT	Bellringer/replumless/pennywise BS2 IN AG	arabidopsis	15155890
M009	AACAAAC	AACACOREOSGLUB1	rice	10929134	Core of AACA motifs found in rice (O.s.) glutelin genes, involved in controlling the endosperm-specific expression; AACA is also closely associated with the GCN4 motif in all rice glutelin genes and together have been shown to confer endosperm-specific enhancement to the truncated -90 CaMV 35S promoter; See also S000045, S000181, S000276
M010	AACCAA	REALPHALGLHCB21	lemna	8597658	REalpha found in Lemna gibba Lhcb21 gene promoter; Located at -134 to -129; Binding site of proteins of whole-cell extracts; The DNA binding activity is high in etiolated plants but much lower in green plants; Required for phytochrome regulation; See S000363
M011	AACCCA	SEF3MOTIFGM	soybean	1893110 2535514	SEF3 binding site; Soybean (G.m.) consensus sequence found in the 5 upstream region of beta-conglycinin (7S globulin) gene; AACCCA(-27bp-)AACCCA; SEF=soybean embryo factor; SEF2; SEF3; SEF4
M012	AACGG	MYBCOREATCYCB1	arabidopsis	12139003	Binding site for all animal MYB and at least two plant MYB proteins ATMYB1 and ATMYB2, both isolated from Arabidopsis; ATMYB2 is involved in regulation of genes that are responsive to water stress in Arabidopsis; A petunia MYB protein (MYB.Ph3) is involved in regulation of flavonoid biosynthesis (Solano et al. EMBO J 14:1773 (1995)); See S000355
M013	AACGTG	T/GBOXATPIN2	arabidopsis tomato	15231736	T/G-box found in tomato proteinase inhibitor II (pin2) and leucine aminopeptidase (LAP) genes; Involved in jasmonate (JA) induction of these genes; bHLH-Leu zipper JAMYC2 and JAMYC10 proteins specifically recognaize this motif (Boter et al., 2004)
M014	AACGTGT	QARBNEXTA	rape	9687071	QAR (quantitative activator region) in promoter region of Brassica napus (B.n.) extA extensin gene
M015	AACGTT	ACGTTBOX	plant	8119490	T-box according to the nomenclature of ACGT elements by Foster et al. (FASEB J 8:192-200 (1994)); One of ACGT elements; See also ACGTABOX (S000130), ACGTCBOX (S000131), and CACGTGMOTIF (S000042)
M016	AAMAATCT	CCA1ATLHCB1 -- CCA1 binding site motif	arabidopsis	9144958	CCA1 binding site; CCA1 protein (myb-related transcription factor) interact with two imperfect repeats of AAMAATCT in Lhcb1*3 gene of Arabidopsis thaliana (A.t.); Related to regulation by phytochrome
M017	AATAAA	POLASIG1 -- TATA-like	arabidopsis rice pea	2370848 3697078 15965016 20222994	PolyA signal; poly A signal found in legA gene of pea, rice alpha-amylase; -10 to -30 in the case of animal genes. Near upstream elements (NUE) in Arabidopsis (Loke et al. 2005)
M018	AATAAAYAAA	MARABOX1	drosophila	2695485	A-box found in SAR(scaffold attachment region; or matrix attachment region, MAR)
M019	AATAAT	POLASIG3	maize	3697078	Plant polyA signal; Consensus sequence for plant polyadenylation signal
M020	AATACTAAT	SURE2STPAT21	potato	8054988	Sucrose Responsive Element 2 (SURE2); A motif conserved among genes regulated by sucrose; See also SURE1ST (S000186); Found between -184 and -156 bp in the patatin (a major tuber protein) gene promoter of potato (S.t.)
M021	AATAGAAAA	SURE1STPAT21	potato	8054988	Sucrose Responsive Element (SURE); A motif conserved among genes regulated by sucrose; See also SURE2STPAT21 (S000185); Found between -184 and -156 bp in the patatin (a major tuber protein) gene promoter of potato (S.t.)
M022	AATCCAA	RBCSCONSENSUS	soybean tobacco pea tomato petunia	2347304	rbcS general consensus sequence; AATCCAA or AATCCAAC
M023	AATTAAA	POLASIG2	rice animal	2370848	PolyA signal; poly A signal found in rice alpha-amylase; -10 to -30 in the case of animal genes. AATAAA; AATAAT; AATTAAA; AATAAG
M024	ACAAAGAA	XYLAT	arabidopsis	16969662	cis-element identified among the promoters of the core xylem gene set
M025	ACACNNG	DPBFCOREDCDC3 -- DPBF1&2 binding site motif	arabidopsis carrot	9225465 10760247 10929936	A novel class of bZIP transcription factors, DPBF-1 and 2 (Dc3 promoter-binding factor-1 and 2) binding core sequence; Found in the carrot (D.c.) Dc3 gene promoter; Dc3 expression is normally embryo-specific, and also can be induced by ABA; The Arabidopsis abscisic acid response gene ABI5 encodes a bZIP transcription factor; abi5 mutant have a pleiotropic defects in ABA response; ABI5 regulates a…
M026	ACCGAC	DRE2COREZMRAB17	maize	12061899 12609047 9225468	DRE2 core found in maize (Z.M.) rab17 gene promoter; DBF1 and DBF2 bound to DRE2; rab17 is expressed during late embryogenesis, and is induced by ABA; See S000150, S000200 and S000401
M027	ACCGACA	LTREATLTI78 -- LTRE promoter motif	arabidopsis barley	8448363	Putative low temperature responsive element (LTRE); Found in Arabidopsis thaliana (A.t.) low-temperature-induced (lti) genes, lti78 and lti65; Repeated four times in lti78 which is also known as cor78 and rd29A (see S000152)(Baker et al., Plant Mol Biol 24:701(1994)); Found also in barley low temperature responsive genes, blt4.2, blt4.6, blt4.9 (lipid transfer genes); cold inducible; See LTRECORE…
M028	ACCGAGA	DRE1COREZMRAB17	maize	12061899 9225468	DRE1 core found in maize (Z.M.) rab17 gene promoter; DRE1 was protected, in in vivo footprinting, by a protein in embryos specifically, but in leaves, was protected when was treated with ABA and drought; rab17 is expressed during late embryogenesis, and is induced by ABA; See S000150, S000200 and S000402
M029	ACCWWCC	BOXLCOREDCPAL	carrot	16270227	Consensus of the putative core sequences of box-L-like sequences in carrot (D.c.) PAL1 promoter region; DCMYB1 bound to these sequences in vitro; See also S000136 (Box P), S000137 (Box A), S000138 (Box L); W=A/T
M030	ACGC	part of VOZ-binding sequence	arabidopsis		reference PLACE number S000456
M031	ACGT	ACGTATERD1	arabidopsis	12535340	ACGT sequence (from -155 to -152) required for etiolation-induced expression of erd1 (early responsive to dehydration) in Arabidopsis
M032	ACGTCA	HEXMOTIFTAH3H4	rice wheat CaMV	2822486 7865787 16051676 2772648	hexamer motif found in promoter of wheat (T.a.) histone genes H3 and H4; CaMV35S; NOS; Binding with HBP-1A and HBP-1B; Binding site of wheat (T.a.) nuclear protein HBP-1 (histone DNA binding protein-1); HBP-1 has a leucine zipper motif; hexamer motif in type 1 element may play important roles in regulation of replication- dependent but not of replication-independent expression of the wheat histon…
M033	ACGTG	ABRELATERD1	arabidopsis	16463099 12535340	ABRE-like sequence (from -199 to -195) required for etiolation-induced expression of erd1 (early responsive to dehydration) in Arabidopsis
M034	ACGTGGC	BOXIIPCCHS	parsley	16463099 2371277	Core of Box II/G box found in the parsley (P.c.) chs genes; Essential for light regulation (Terzaghi & Cashmore, 1995); See S000345
M035	ACGTGKC	ACGTABREMOTIFA2OSEM	arabidopsis rice	12694590 11828032	Experimentally determined sequence requirement of ACGT-core of motif A in ABRE of the rice gene, OSEM; See S000281; DRE and ABRE are interdependent in the ABA-responsive expression of the rd29A in Arabidopsis; K=G/T
M036	ACGTGTC	GADOWNAT	arabidopsis	16463099 12837949	Sequence present in 24 genes in the GA-down regulated d1 cluster (106 genes) found in Arabidopsis seed germination; This motif is similar to ABRE (Busk and Pages 1998)
M037	ACNGCT	VIP1 response elements	arabidopsis	11432846	(VRE) found in some stress genes (e.g. TRX8 and MYB44)
M038	ACTAATTT	Bellringer/replumless/pennywise BS3 IN AG	arabidopsis	15155890
M039	ACTCAT	PREATPRODH -- ATB2/AtbZIP53/AtbZIP44/GBF5 BS in ProDH	arabidopsis	12376638 15047879 16810321	PRE (Pro- or hypoosmolarity-responsive element) found in the promoter region of proline dehydrogenase (ProDH) gene in Arabidopsis; Core of 9-bp sequence ACTCATCCT which is necessary for the efficient expression of ProDH in response to L-Pro and hypoosmolarity (Satoh et al., 2002); ATB2-binding site; Similar to GCN4 motif (ATGA(C/G)TCAT); ATB2 subgroup of bZIP transcription factors function as tra…
M040	ACTTTA	NTBBF1ARROLB	Agrobacterium	10072394	NtBBF1(Dof protein from tobacco) binding site in Agrobacterium rhizogenes (A.r.) rolB gene; Found in regulatory domain B (-341 to -306); Required for tissue-specific expression and auxin induction
M041	ACTTTG	TBOXATGAPB -- T-box promoter motif	arabidopsis	11442054	Tbox found in the Arabidopsis thaliana (A.T.) GAPB gene promoter; Located between -94 and -89 (T1) and also between -84 and -79 (T2); Mutations in the Tbox resulted in reductions of light-activated gene transcription; GAPB encodes the B subunit of chloroplast glyceraldehyde-3-phosphate dehydrogenase(GADPH) of A.T.
M042	AGAAA	POLLEN1LELAT52	tomato	14976239 9678581	One of two co-dependent regulatory elements responsible for pollen specific activation of tomato (L.e.) lat52 gene; Found at -72 to -68 region; See S000246 (POLLEN2LELAT52); AGAAA and TCCACCATA (S000246) are required for pollen specific expression; Also found in the promoter of tomato endo-beta-mannanase gene (LeMAN5) gene (Filichkin et al. 2004)
M043	AGAANNTTCT	HSEs binding site motif	arabidopsis	11599559
M044	AGATCCAA	AGMOTIFNTMYB2	tobacco	14617085	AG-motif found at -114 of the promoter of NtMyb2 gene; NtMyb2 is a regulator of the tobacco retrotransposon Tto1 and the defence-related gene phenylalanine ammonia lyase (PAL), which are induced by various stress such as wounding or elicitor treatment; AGP1 (GATA-type zinc finger protein) binding site
M045	AGCAGC	ANAERO2CONSENSUS	barley pea petunia rice maize arabidopsis tomato	16027132	One of 16 motifs found in silico in promoters of 13 anaerobic genes involved in the fermentative pathway (anaerobic set 1)(Mohanty et al., 2005); Arbitrary named ANAERO2CONSENSUS by the PLACEdb curator; See also S000477, S000479, S000480, S000481
M046	AGCCAC	SORLIP1	arabidopsis	14681527
M047	AGGTCA	QELEMENTZMZM13	maize	9747811	Q(quantitative)-element in maize (Z.m.) ZM13 gene promoter; Found at -107 to -102; Involved in expression enhancing activity; ZM13 is a maize homolog of tomato LAT52 gene; ZM13 is a pollen-specific maize gene
M048	AMCWAMC	MYB4 binding site motif	arabidopsis	11910004
M049	AMNATGGC	TRANSINITDICOTS	plant	9426620	Context sequence of translational initiation codon in dicots; M=A/C
M050	ATAGAA	BOXIINTPATPB	tobacco	10488244	Box II found in the tobacco (N.t.) plastid atpB gene promoter; Conserved in several NCII (nonconsensus type II) promoters of plastid genes; Important for the activity of this NCII promoter; See S000295
M051	ATATT	ROOTMOTIFTAPOX1	Agrobacterium	7581519	Motif found both in promoters of rolD
M052	ATATTTAWW	SEF1MOTIF	soybean	1893110 2535514	SEF1 (soybean embryo factor 1) binding motif; sequence found in 5-upstream region (-640; -765) of soybean beta-conglicinin (7S globulin) gene; W=A/T
M053	ATGGTA	S1FBOXSORPS1L21	spinach	8455634 1429696	S1F box conserved both in spinach (S.o.) RPS1 and RPL21 genes encoding the plastid ribosomal protein S1 and L21, respectively; Negative element; Might play a role in downregulating RPS1 and RPL21 promoter activity (Lagrange et al., 1993); See S000211 (SITE1SORPS1), S000215 (S1FSORPL21)
M054	AWTTCAAA	ERELEE4	tomato tomato carnation	16040666 15988560 8090746 8327464	ERE (ethylene responsive element) of tomato (L.e.) E4 and carnation GST1 genes; GST1 is related to senescence; Found in the 5-LTR region of TLC1.1 retrotransposon family in Lycopersicon chilense (Tapia et al.); ERE motifs mediate ethylene-induced activation of the U3 promoter region
M055	BACGTGKM	ABRE-like binding site motif	arabidopsis	11074386
M056	CAAACAC	2SSEEDPROTBANAPA	rape	8818291	Conserved in many storage-protein gene promoters; May be important for high activity of the napA promoter
M057	CAACA	RAV1AAT -- RAV1-A binding site motif	arabidopsis	9862967	Binding consensus sequence of Arabidopsis (A.t.) transcription factor, RAV1; RAV1 specifically binds to DNA with bipartite sequence motifs of RAV1-A (CAACA) and RAV1-B (CACCTG); RAV1 protein contain AP2-like and B3-like domains; The AP2-like and B3-like domains recognize the CAACA and CACCTG motifs, respectively; The expression level of RAV1 were relatively high in rosette leaves and roots; See S…
M058	CAACTC	CAREOSREP1	rice	12787245	CAREs (CAACTC regulatory elements) found in the promoter region of a cystein proteinase (REP-1) gene in rice
M059	CAAT	CAATBOX1	pea	2710102	CAAT promoter consensus sequence found in legA gene of pea
M060	CAATNATTG	ATHB5ATCORE -- ATHB5 binding site motif	arabidopsis	16055682 11247607	Consensus binding sequence for Arabidopsis (A.T.) class I HDzip (Homeodomein-leucine zipper) protein, ATHB5; ATHB5 protein forms dimers in solution; ATHB5 and ATHB6 exhibit identical DNA binding specificities; ATHB5 forms heterodimers with other class I HDzip proteins; See also S000475
M061	CAATTATTA	ATHB6COREAT -- ATHB6 binding site motif	arabidopsis	12065416	Consensus binding sequence for Arabidopsis (A.T.) homeodomain-leucine zipper protein, ATHB6; ATHB6 is a target of the protein phosphatase ABI1 and regulates hormone responses; See S000371
M062	CACATG	MYCATRD22 -- AtMYC2 BS in RD22	arabidopsis	9368419 9617810	Binding site for MYC (rd22BP1) in Arabidopsis (A.t.) dehydration-resposive gene, rd22; MYC binding site in rd22 gene of Arabidopsis thaliana; ABA-induction; Located at ca. -200 of rd22 gene; Also MYB at ca. -141 of rd22 gene; See also S000175 (MYBATRD22)
M063	CACCTG	RAV1BAT -- RAV1-B binding site motif	arabidopsis	9862967	Binding consensus sequence of an Arabidopsis (A.t.) transcription factor, RAV1; RAV1 specifically binds to DNA with bipartite sequence motifs of RAV1-A (CAACA) and RAV1-B (CACCTG); RAV1 protein contain AP2-like and B3-like domains; The AP2-like and B3-like domains recognize the CAACA and CACCTG motifs, respectively; The expression level of RAV1 were relatively high in rosette leaves and roots; Se…
M064	CACGTG	CACGTGMOTIF -- G-box promoter motif	rape wheat parsley arabidopsis maize periwinkle snapdragon bean tomato	14630974 10380815 14681527 12609027 9617810 8571452 11352466 8146148	CACGTG motif; G-box; Binding site of Arabidopsis GBF4; C. roseus G-box binding factor 1 (CrGBF1) and 1 (CrGBF2) can act as transcriptional repressors of the Str promoter via direct interaction with the G-box; See S000345; Essential for expression of beta-phaseolin gene during embryogenesis in bean, tobacco, Arabidopsis; Tomato Pti4 (ERF) regulates defense-related gene expression via GCC box and n…
M065	CACGTGG	IRO2OS	rice	16887895	OsIRO2-binding core sequence; G-box plus G; Transcription factor OsIRO2 is induced exclusively by Fe deficiency
M066	CANNTG	EBOXBNNAPA -- MYCCONSENSUSAT	arabidopsis rape	12672693 14673035 16214899 12509522 8818291 15821875 17015446 15834008	E-box of napA storage-protein gene of Brassica napus (B.n.); See S000042 (CACGTGMOTIF); see S000407 (Myc consensus: CANNTG); This sequence is also known as RRE (R response element)(Hartmann et al., 2005) -- MYC recognition site found in the promoters of the dehydration-responsive gene rd22 and many other genes in Arabidopsis; Binding site of ATMYC2 (previously known as rd22BP1); see S000144 (E-bo…
M067	CATAAA	TATA-like	arabidopsis	20222994
M068	CATATG	CATATGGMSAUR	soybean		Sequence found in NDE element in soybean (G.m.) SAUR (Small Auxin-Up RNA) 15A gene promoter; Involved in auxin responsiveness; See S000359, S000360
M069	CATGCA	RYREPEATBNNAPA	rape	11029704 10480393	RY repeat found in RY/G box (the complex containing the two RY repeats and the G-box) of napA gene in Brassica napus (B.n.); Found between -78 and -50; Required for seed specific expression; See S000262, S000263; dist B ABRE mediated transactivation by ABI3 adn ABI3-dependent response to ABA; a tetramer of the composite RY/G complex mediated only ABA-independent transactivation by ABI3; B2 domain…
M070	CATGCAT	RYREPEATGMGY2	soybean	16668640	RY repeat motif (CATGCAT); Present in the 5 region of the soybean (G.m.) glycinin gene (Gy2)
M071	CATGCAY	RYREPEATLEGUMINBOX	soybean plant	8111031	RY repeat (CATGCAY) or legumin box found in seed-storage protein genes in legume such as soybean (G.m.)
M072	CATGTG	MYCATERD1	arabidopsis	15319476 12535340	MYC recognition sequence (from -466 to -461) necessary for expression of erd1 (early responsive to dehydration) in dehydrated Arabidopsis; NAC protein bound specifically to the CATGTG motif (Tran et al., 2004)); NAC protein bound specifically to the CATGTG motif (Tran et al., 2004)
M073	CCAAT	CCAATBOX1	soybean eukaryote	12114568 1736093 17138697	Common sequence found in the 5-non-coding regions of eukaryotic genes; CCAAT box found in the promoter of heat shock protein genes; Located immediately upstream from the most distal HSE of the promoter; CCAAT box act cooperatively with HSEs to increase the hs promoter activity
M074	CCAATGT	LEAFYATAG	arabidopsis rice	12904206	Target sequence of LEAFY in the intron of AGAMOUS gene in Arabidopsis; See Lohmann et al. Cell 105:793-803 (2003)
M075	CCACG	part of Motif in the conserved UPR genes	arabidopsis		(UPR : unfolded protein response) reference PLACE number S000426
M076	CCGAAA	LTRE1HVBLT49	barley	9747801	LTRE-1 (low-temperature-responsive element) in barley (H.v.) blt4.9 gene promoter; A new LTRE; A previously known LTRE is CCGAC
M077	CCGAC	LTRECOREATCOR15	arabidopsis rape	8605318 9617810 12148528 8193295	Core of low temperature responsive element (LTRE) of cor15a gene in Arabidopsis (A.t.); A portion of repeat-C (C-repeat), TGGCCGAC, which is repeated twice in cor15a promoter (Baker et al., 1994); ABA responsiveness; Involved in cold induction of BN115 gene from winter Brassica napus; LTRE; See S000157, S000152; Light signaling mediated by phytochrome is necessary for cold- or drought- induced ge…
M078	CCGTCC	PALBOXAPC	parsley	7597051	Box A; Consensus; One of three putative cis-acting elements (boxes P, A, and L) of phenylalanine ammonia-lyase (PAL; EC 4.3.1.5) genes in parsley (P.c.); None of these elements (boxes P, A, and L) alone, or the promoter region containing all of them together, conferred elicitor or light responsiveness. These elements appear to be necessary but not sufficient for elicitor- or light-mediated PAL ge…
M079	CCGTCG	HEXAMERATH4 -- Hexamer promoter motif	arabidopsis	8811858	hexamer motif of Arabidopsis thaliana (A.t.) histone H4 promoter
M080	CCTTTT	PYRIMIDINEBOXOSRAMY1A	rice barley	9506846 12226491	Pyrimidine box found in rice (O.s.) alpha-amylase (RAmy1A) gene; Gibberellin-respons cis-element of GARE and pyrimidine box are partially involved in sugar repression; Found in the promoter of barley alpha-amylase (Amy2/32b) gene which is induced in the aleurone layers in response to GA; BPBF protein binds specifically to this site; See S000265
M081	CCWACC	MYBPZM	maize	8313474	Core of consensus maize P (myb homolog) binding site; W=A/T; 6 bp core; Maize P gene specifies red pigmentation of kernel pericarp, cob, and other floral organs; P binds to A1 gene, but not Bz1 gene; Maize C1 (myb homolog) activates both A1 and Bz1 genes (Grotewold et al. 1994); W=A/T
M082	CGAACTT	AMMORESIVDCRNIA1	chlamydomonas	11289512	Motif (IVD) found in the Chlamydomonas (C.R.) Nia1 gene promoter; Located between -51 and -42; Involved in Nia1 transcription repression
M083	CGACG	CGACGOSAMY3	rice	9484474	CGACG element found in the GC-rich regions of the rice (O.s.) Amy3D and Amy3E amylase genes, but not in Amy3E gene; May function as a coupling element for the G box element
M084	CGGATA	REBETALGLHCB21	lemna	8597658	REbeta found in Lemna gibba Lhcb21 gene promoter; Located at -114 to -109; A GATA sequence created at a position six nucleotides upstream could replace the function of REbeta; Required for phytochrome regulation; See S000362
M085	CNAACAC	CANBNNAPA	rape	9002600	Core of (CA)n element in storage protein genes in Brasica napus (B.n.); embryo- and endosperm-specific transcription of napin (storage protein) gene, napA; seed specificity; activator and repressor
M086	CNGTTR	MYBCORE	arabidopsis petunia animal	2279697 8312738 7737128	Binding site for all animal MYB and at least two plant MYB proteins ATMYB1 and ATMYB2, both isolated from Arabidopsis; ATMYB2 is involved in regulation of genes that are responsive to water stress in Arabidopsis; A petunia MYB protein (MYB.Ph3) is involved in regulation of flavonoid biosynthesis (Solano et al. EMBO J 14:1773 (1995)); See S000355
M087	CTAACCA	MYBATRD22 -- AtMYB2 BS in RD22	arabidopsis	9368419 9617810	Binding site for MYB (ATMYB2) in dehydration-responsive gene, rd22; MYB binding site in rd22 gene of Arabidopsis thaliana; ABA-induction; Located at ca. -141 of rd22 gene; Also MYC at ca. -200 of rd22 gene; See S000174 (MYCATRD22); See S000355
M088	CTCCCAC	BOXCPSAS1	pea	9418044	Box C in pea (P.s.) asparagine synthetase (AS1) gene; Found at -45; AS1 is negatively regulated by light; Box C binds with nuclear proteins, which was competed by a putative repressor element RE1 (see S000195)
M089	CTCTT	NODCON2GM -- OSE2ROOTNODULE	soybean faba bean medicago sesbania	14714869 3822835 15668224 2338938	One of two putative nodulin consensus sequences; See also S000461 (NODCON1GM) -- One of the consensus sequence motifs of organ-specific elements (OSE) characteristic of the promoters activated in infected cells of root nodules; See also S000467
M090	CTGACY	WBOXNTCHN48	tobacco	15358520	W box identified in the region between -125 and -69 of a tobacco class I basic chitinase gene CHN48; NtWRKY1, NtWRKY2 and NtWRKY4 bound to W box; NtWRKYs possibly involved in elicitor-respsonsive transcription of defense genes in tobacco; Y=C/T; see also S000442 (TGACT) and S000447 (TGAC)
M091	CTTAAA	TATA-like	arabidopsis	20222994
M092	DRCCGACNW	DRE-like promoter motif	arabidopsis	26883212
M093	GAAAAA	GT1GMSCAM4	soybean	15310827	GT-1 motif found in the promoter of soybean (Glycine max) CaM isoform, SCaM-4; Plays a role in pathogen- and salt-induced SCaM-4 gene expression; See also S000198 (GT-1 consensus)
M094	GACGTC	ACGTCBOX	plant	8119490 7919992 8487298	C-box according to the nomenclature of ACGT elements by Foster et al. (FASEB J 8:192-200 (1994)); One of ACGT elements; Factors groups 1, 2 and 3 have affinity for C-box (Izawa et al. J Mol Biol. 230:1131-1144 (1993)); RITA-1 binding site (Izawa et al. 1994)
M095	GAGAC	SURECOREATSULTR11	arabidopsis	15842617	Core of sulfur-responsive element (SURE) found in the promoter of SULTR1;1 high-affinity sulfate transporter gene in Arabidopsis; SURE contains auxin response factor (ARF) binding sequence (GAGACA)(see S000270 ARF:TGTCTC; its complementary seq is GAGACA), and this core sequence is a part of it; this core seq is involved in -S response; Beware of other SURE (sucrose responsive element) !!
M096	GAGTGAG	SORLIP5AT -- SORLIP5	arabidopsis	14681527 16284311	one of Sequences Over-Represented in Light-Induced Promoters (SORLIPs) in Arabidopsis; Computationally identified phyA-induced motifs; See also S000482, S000483, S000484, S000485 (all SORLIPs), and also S000487, S000488, S000489, S000490 (all SORLREPs); Over-represented in both light-induced cotyledon-specific and root-specific genes (Jiao et al. 2005; see S000482)
M097	GANTTNC	EECCRCAH1	chlamydomonas	14555782 15155888	EEC; Consensus motif of the two enhancer elements, EE-1 and EE-2, both found in the promoter region of the Chlamydomonas Cah1 (encoding a periplasmic carbonic anhydrase); Binding site of Myb transcription factor LCR1 (see Yoshioka et al, 2004); N=A/G/C/T
M098	GATA	GATABOX	arabidopsis rice petunia CaMV	2651885 12139008 2152164 16762033 2535536 15084732	GATA box; GATA motif in CaMV 35S promoter; Binding with ASF-2; Three GATA box repeats were found in the promoter of Petunia (P.h.) chlorophyll a/b binding protein, Cab22 gene; Required for high level, light regulated, and tissue specific expression; Conserved in the promoter of all LHCII type I Cab genes
M099	GATAA	IBOXCORE	_		I box; I-box; Conserved sequence upstream of light-regulated genes; Conserved sequence upstream of light-regulated genes of both monocots and dicots; See IBOX (S000124)
M100	GATAAG	IBOX -- Ibox promoter motif	arabidopsis tomato	2347304 10652136 2902624 2152176	I box; I-box; Conserved sequence upstream of light-regulated genes; Sequence found in the promoter region of rbcS of tomato and Arabidopsis; I box (Giuliano et al. 1988); Binding site of LeMYB1, that is a member of a novel class of myb-like proteins; LeMYBI act as a transcriptional activator
M101	GATAAGR	IBOXCORENT	tobacco	11950971	I-box core motif in the CAMs (conserved DNA modular arrays) associated with light-responsive promoter regions; See S000124 (GATAAG), S000199 (GATAA), S000213
M102	GATT	ARR1AT	arabidopsis	11135105 15258171	ARR1-binding element found in Arabidopsis; ARR1 is a response regulator; N=G/A/C/T; AGATT is found in the promoter of rice non-symbiotic haemoglobin-2 (NSHB) gene (Ross et al., 2004)
M103	GCCAC	SORLIP1AT	arabidopsis	14681527 16284311	one of Sequences Over-Represented in Light-Induced Promoters (SORLIPs) in Arabidopsis; Computationally identified phyA-induced motifs; SORLIP 1 is most over-represented, and most statistically singnificant; See also S000483, S000484, S000485, S000486 (all SORLIPs), and also S000487, S000488, S000489, S000490 (all SORLREPs); Over-represented in light-induced cotyledon and root common genes and roo…
M104	GCCGCC	GCCCORE -- ERF1 BS in AtCHI-B -- GCC-box promoter motif	arabidopsis tomato	14630974 12805630 9851977 10837265	Core of GCC-box found in many pathogen-responsive genes such as PDF1.2, Thi2.1, and PR4; Has been shown to function as ethylene-responsive element; See S000036, S000232, S000332; Appears to play important roles in regulating jasmonate-responsive gene expression; Tomato Pti4 (ERF) regulates defence-related gene expression via GCC box and non-GCC box cis elements (Myb1 (GTTAGTT) and G-box(CACGTG))
M105	GCGT	part of VOZ-binding sequence	arabidopsis		reference PLACE number S000456
M106	GGATA	MYBST1	potato	7957104	Core motif of MybSt1 (a potato MYB homolog) binding site; MybSt1 cDNA clone was isolated by using CaMV 35S promoter domain A as a probe (Baranowskij et al. 1994); The Myb motif of the MybSt1 protein is distinct from the plant Myb DNA binding domain described so far
M107	GGCCCAWWW	UP1ATMSD	arabidopsis	15908603	Up1 motif found in 162 of the 1184 up-regulated genes after main stem decapitation in Arabidopsis; W=A/T; See also S000470, S000472
M108	GGGCC	SORLIP2AT -- SORLIP2	arabidopsis	14681527	one of Sequences Over-Represented in Light-Induced Promoters (SORLIPs) in Arabidopsis; Computationally identified phyA-induced motifs; See also S000482, S000484, S000485, S000486 (all SORLIPs), and also S000487, S000488, S000489, S000490 (all SORLREPs)
M109	GGTTAA	GT1CORE -- Box II promoter motif	arabidopsis pea	3243271 2152164 8955086 10417717	Critical for GT-1 binding to box II of rbcS; See S000051 GT1MOTIF1; For a compilation of related GT elements and factors, see Villain et al. (1996)
M110	GNATATNC	P1BS	arabidopsis barley tomato medicago	11511543 15020637 15542491	PHR1-binding sequence found in the upstream regions of phosphate starvation responsive genes from several plant species; phr1 (phosphate starvation response 1) gene codes for PHR1 protein related to PSR1 gene in C. reinhardtii
M111	GRWAAW	GT1CONSENSUS	pea arabidopsis spinach rice oat bean tobacco	10437823 8955086 10366876 10417717	Consensus GT-1 binding site in many light-regulated genes, e.g., RBCS from many species, PHYA from oat and rice, spinach RCA and PETA, and bean CHS15; R=A/G; W=A/T; For a compilation of related GT elements and factors, see Villain et al. (1996); GT-1 can stabilize the TFIIA-TBP-DNA (TATA box) complex; The activation mechanism of GT-1 may be achieved through direct interaction between TFIIA and GT…
M112	GTAC	CURECORECR	chlamydomonas	7780310 11842150 10692397 16352720	GTAC is the core of a CuRE (copper-response element) found in Cyc6 and Cpx1 genes in Chlamydomonas; Also involved in oxygen-response of these genes; For CuRE, see Quin and Merchant, 1995
M113	GTGA	GTGANTG10	tobacco	11414616	GTGA motif found in the promoter of the tobacco (N.t.) late pollen gene g10 which shows homology to pectate lyase and is the putative homologue of the tomato gene lat56; Located between -96 and -93; See S000280
M114	GTGGWWHG	SV40COREENHAN	arabidopsis pea plant virus	2347304 3678200 6297005	SV40 core enhancer; Similar sequences found in rbcS genes; W=A/T
M115	GTTAGTT	MYB1LEPR	arabidopsis tomato	14630974	Tomato Pti4(ERF) regulates defence-related gene expression via GCC box and non-GCC box cis elements (Myb1(GTTAGTT), G box (CACGTG))
M116	KCACGW	RHERPATEXPA7	arabidopsis	17098810	Right part of RHEs (Root Hair-specific cis-Elements) conserved among the Arabidopsis thaliana A7 (AtEXPA7) orthologous (and paralogous) genes from diverse angiosperm species with different hair distribution patterns; K=G/T; W=T/A
M117	MACCWAMC	MYBPLANT -- MYB binding site promoter	bean snapdragon petunia arabidopsis maize parsley	8306956 9490739	Plant MYB binding site; Consensus sequence related to box P in promoters of phenylpropanoid biosynthetic genes such as PAL, CHS, CHI, DFR, CL, Bz1; Myb305; M=A/C; W=A/T; See S000355; The AmMYB308 and AmMYB330 transcription factors from Antirrhinum majus regulate phenylpropanoid and lignin biosynthesis in transgenic tobacco
M118	MACGYGB	ABRERATCAL	arabidopsis	16980540	ABRE-related sequence or Repeated sequence motifs identified in the upstream regions of 162 Ca(2+)-responsive upregulated genes; see also ABRE; M=C/A; Y=T/C; B=T/C/G
M119	MTCCWACC	MYB1 binding site motif	arabidopsis	8146148
M120	RCCGAC	DRECRTCOREAT	rice maize sunflower	16113229 12609047 16244139 15356330 16244905	Core motif of DRE/CRT (dehydration-responsive element/C-repeat) cis-acting element found in many genes in Arabidopsis and in rice; R=G/A; Os DREB1A bound to GCCGAC more preferentially than to ACCGAC whereas At DREB1A bound to both GCCGAC and ACCGAC efficiently; See S000402 (ACCGAC); Maize ZmDREB1A bound to DRE (Qin et al. 2004); HaDREB2 in Helianthus annuus (sunflower)(Diaz-Martin et al. 2005); H…
M121	RMNATGGC	TRANSINITMONOCOTS	plant	9426620	Context sequence of translational initiation codon in monocots; R=A/G; M=A/C
M122	RTTTTTR	SEF4MOTIFGM7S	soybean	1893110 2535514	SEF4 binding site; Soybean (G.m.) consensus sequence found in 5upstream region (-199) of beta-conglycinin (7S globulin) gene (Gmg17.1); Binding with SEF4 (soybean embryo factor 4); R=A/G
M123	RYCGAC	CBFHV	barley	16603669 12140339	Binding site of barley (H.v.) CBF1, and also of barley CBF2; CBF = C-repeat (CRT) binding factors; CBFs are also known as dehydration-responsive element (DRE) binding proteins (DREBs); See also S000411 (SQ=GTCGAC); R=A/G; Y=C/T
M124	TAAAATAT	LECPLEACS2	tomato	15749766	Core element in LeCp (tomato Cys protease) binding cis-element (from -715 to -675) in LeAcs2 gene
M125	TAAAG	TAAAGSTKST1	potato	11737782	TAAAG motif found in promoter of Solanum tuberosum (S.t.) KST1 gene; Target site for trans-acting StDof1 protein controlling guard cell-specific gene expression; KST1 gene encodes a K+ influx channel of guard cells; See S000265
M126	TAAATA	TATA-like	arabidopsis	20222994
M127	TAAATGYA	L1BOXATPDF1 -- L1-box promoter motif	arabidopsis cotton	12775839 16055682 12505995 11439135 15316114	L1 box found in promoter of Arabidopsis thaliana (A.t.) PROTODERMAL FACTOR1 (PDF1) gene; Located between -134 and -127; Involved in L1 layer-specific expression; L1-specific homeodomain protein ATML can bind to the L1 box; Y=C/T; A cotton fiber gene, RD22-like 1 (RDL1), contains a homeodomain binding L1 box and a MYB binding motif (Wang et al., 2004); HDZip IV; See also S000371
M128	TAACAAA	MYBGAHV	rice barley	9506846 10069063 8535141	Central element of gibberellin (GA) response complex (GARC) in high-pI alpha-amylase gene in barley (H.v.); Similar to c-myb and v-myb consensus binding site; GAmyb binds specifically to the TAACAAA box in vitro; GAmyb is the sole GA-regulated transcriptional factor required for transcriptional activation of the high-pI alpha-amylase; GARC consist of the pyrimidine, TAACAAA and TATCCAC boxes; GAR…
M129	TAACAAR	GAREAT	arabidopsis	12837949	GARE (GA-responsive element); Occurrence of GARE in GA-inducible, GA-responsible, and GA-nonresponsive genes found in Arabidopsis seed germination was 20, 18, and 12%, respectively; see S000181
M130	TAACAGA	GARE1OSREP1	rice	12787245	Gibberellin-responsive element (GARE) found in the promoter region of a cystein proteinase (REP-1) gene in rice; See S000020
M131	TAACARA	AMYBOX1	rice barley wheat	2102847	amylase box; Conserved sequence found in 5-upstream region of alpha-amylase gene of rice, wheat, barley
M132	TAACGTA	GARE2OSREP1	rice	12787245	Gibberellin-responsive element (GARE) found in the promoter region of a cystein proteinase (REP-1) gene in rice; See S000020
M133	TAACTG	MYB2AT	arabidopsis	8312738	Binding site for ATMYB2, an Arabidopsis MYB homolog; ATMYB2 binds oligonucleotides that contained a consensus MYB recognition sequence (TAACTG), such as is in the SV40 enhancer and the maize bronze-1 promoter (Urao et al., Plant Cell 5:1529 (1993)); ATMYB2 is involved in regulation of genes that are responsive to water stress in Arabidopsis; See S000355
M134	TAATMATTA	HDZIP2ATATHB2	arabidopsis	11260495	Binding site of the Arabidopsis (A.T.) homeobox gene (ATHB-2) found in its own promoter; Located between -72 and -80; Similar to the HD-ZIP-2 binding consensus sequence; ATHB-2 is regulated by light signals which function as a negative autoregulator of its own gene; M=C/A
M135	TACACAT	NAPINMOTIFBN	rape	2029903	Sequence found in 5 upstream region (-6, -95, -188) of napin (2S albumin) gene in Brassica napus (B.n.); Interact with a protein present in crude nuclear extracts from developing B. napus seeds
M136	TACGTA	ACGTABOX	rice plant	9654148 8119490 7919992	A-box according to the nomenclature of ACGT elements by Foster et al. (FASEB J 8:192-200 (1994)); One of ACGT elements; Found in ocs gene; RITA-1 binding site (Izawa et al. 1994); G motif by Toyofuku et al. (1998); G motif and TATCCAY motif (a GATA motif as its antisense sequence; see S000256) are responsible for sugar repression (Toyofuku et al. 1998); See S000346
M137	TACTATT	SP8BFIBSP8BIB	sweet potato	7969025 1531033	One of SPBF binding site (SP8b); Found at -330, -220, and -200 of gSPO-B1 (sporamin) gene, and also at -80 of gB-Amy (beta-amylase) gene; SP8BF recognizes both SP8a and SP8b sequences; See also SP8BFIBSP8AIB (S000183); SP8BF activity is also found in tobacco; SP8b found in the 5 upstream region of three differnt genes coding for sporamin and beta-amylase; Binding site of SPF1; SPF1 also binds to …
M138	TAGTGGAT	NRRBNEXTA	rape	9687071	NRR (negative regulatory region) in promoter region of Brassica napus (B.n.) extA extensin gene; Removal of this region leads to expression in all tissues within the stem internode, petiole and root
M139	TATAAAT	TATABOX2	tobacco pea bean	2710102 14660650	TATA box; TATA box found in the 5upstream region of pea legA gene; sporamin A of sweet potato; TATA box found in beta-phaseolin promoter (Grace et al.); sequence and spacing of TATA box elements are critical for accurate initiation (Grace et al.)
M140	TATAAG	TATA-like	arabidopsis	20222994
M141	TATATAA	TATABOX4	sweet potato bean	14660650	TATA box; TATA box found in the 5upstream region of sweet potato sporamin A gene; TATA box found in beta-phaseolin promoter (Grace et al.); sequence and spacing of TATA box elements are critical for accurate initiation (Grace et al.)
M142	TATATC	TATA-like	arabidopsis	20222994
M143	TATAWA	TATA-box	eukaryote
M144	TATCCA	TATCCAOSAMY	rice	12172034 16905658 9553059	TATCCA element found in alpha-amylase promoters of rice (O.s.) at positions ca.90 to 150bp upstream of the transcription start sites; Binding sites of OsMYBS1, OsMYBS2 and OsMYBS3 which mediate sugar and hormone regulation of alpha-amylase gene expression; See also S000021 (AMYBOX2); S000256 (TATCCAY motif)
M145	TATCCAC	TATCCACHVAL21	barley	12535346 15611149	TATCCAC box is a part of the conserved cis-acting response complex (GARC) that most often contain three sequence motifs, the TAACAAA box (see S000181), or GA-responsive element (GARE); the pyrimidine box, CCTTTT (see S000259); and the TATCCAC box, which are necessary for a full GA response
M146	TATCCAT	AMYBOX2	rice barley wheat	9484474 2102847	amylase box; amylase element; Conserved sequence found in 5upstream region of alpha-amylase gene of rice, wheat, barley; amylase box (Huang et al. 1990); amylase element (Hwang et al., 1998)
M147	TATCCAY	TATCCAYMOTIFOSRAMY3D	rice	9654148 16762033	TATCCAY motif found in rice (O.s.) RAmy3D alpha-amylase gene promoter; Y=T/C; a GATA motif as its antisense sequence; TATCCAY motif and G motif (see S000130) are responsible for sugar repression (Toyofuku et al. 1998)
M148	TATTAA	TATA-like	arabidopsis	20222994
M149	TATTAAT	TATABOX3	sweet potato		TATA box; TATA box found in the 5upstream region of sweet potato sporamin A gene
M150	TATTAG	CPBCSPOR	cucumber	16244912	The sequence critical for Cytokinin-enhanced Protein Binding in vitro, found in -490 to -340 of the promoter of the cucumber (CS) POR (NADPH-protochlorophyllide reductase) gene
M151	TATTCT	-10PEHVPSBD	barley	11587507	-10 promoter element found in the barley (H.v.) chloroplast psbD gene promoter; Involved in the expression of the plastid gene psbD which encodes a photosystem II reaction center chlorophyll-binding protein that is activated by blue, white or UV-A light
M152	TATTTA	TATA-like	arabidopsis	20222994
M153	TATTTAA	TATABOXOSPAL	rice	11971135	Binding site for OsTBP2, found in the promoter of rice pal gene encoding phenylalanine ammonia-lyase; OsTFIIB stimulated the DNA binding and bending activities of OsTBP2 and synergistically enhanced OsTBP2-mediated transcription from the pal promoter
M154	TCATCAC	ANAERO3CONSENSUS	arabidopsis tomato maize barley petunia rice pea	16027132	One of 16 motifs found in silico in promoters of 13 anaerobic genes involved in the fermentative pathway (anaerobic set 1)(Mohanty et al., 2005); Arbitrary named ANAERO3CONSENSUS by the PLACEdb curator; See also S000477, S000478, S000480, S000481
M155	TCATCTTCTT	TCA1MOTIF	tobacco barley	9037144 8220463	TCA-1 (tobacco nuclear protein 1) binding site; Related to salicylic acid-inducible expression of many genes; Found in barley beta-1,3-glucanase and over 30 different plant genes which are known to be induced by one or more forms of stress; A similar sequence (TCATTTCTT) was found in tobacco Tnt1 retrotransposon promoter (Mhiri et al., 1997)
M156	TCTCTCTCT	CTRMCAMV35S	CaMV	15507598	CT-rich motif (inverted GAGA) found in a 60-nucleotide region (S1) downstream of the transcription start site of the CaMV 35S RNA; Can enhance gene expression; Inverted GAGA; See also S000405, S000427 (GAGA); (TC)4T
M157	TCTTAA	TATA-like	arabidopsis	20222994
M158	TGAC	WRKY71OS	rice parsley	10785665 10469648 15618416 15047897	A core of TGAC-containing W-box of, e.g., Amy32b promoter; Binding site of rice WRKY71, a transcriptional repressor of the gibberellin signaling pathway; Parsley WRKY proteins bind specifically to TGAC-containing W box elements within the Pathogenesis-Related Class10 (PR-10) genes (Eulgem et al., 1999); See S000390 (TTGAC), S000442 (TGACT)
M159	TGACG	ASF1MOTIFCAMV	arabidopsis tobacco plant CaMV	2528073 12953119 9225852 10809441	ASF-1 binding site in CaMV 35S promoter; ASF-1 binds to two TGACG motifs; See S000023 (AS1); Found in HBP-1 binding site of wheat histone H3 gene; TGACG motifs are found in many promoters and are involved in transcriptional activation of several genes by auxin and/or salicylic acid; May be relevant to light regulation; Binding site of tobacco TGA1a; TGA1a and b show homology to CREB; TGA6 is a ne…
M160	TGACGT	TGACGTVMAMY	black gram	11427683	TGACGT motif found in the Vigna mungo (V.m.) alpha-Amylase (Amy) gene promoter; Located between -128 and -123; Required for high level expression of alpha-Amylase in the cotyledons of the germinated seeds; See S000234
M161	TGACT	WBOXHVISO1	barley	12953112	SUSIBA2 bind to W-box element in barley iso1 (encoding isoamylase1) promoter
M162	TGACY	WBOXNTERF3	tobacco	15509567	W box found in the promoter region of a transcriptional repressor ERF3 gene in tobacco; May be involved in activation of ERF3 gene by wounding;(Nishiuchi et al., 2004) Y=C/T; See S000142, S000390, S000442, S000447
M163	TGAGTCA	GCN4OSGLUB1	rice	11133985 10929134 10394940	GCN4 motif found in GluB-1 gene in rice (O.s.); Required for endosperm-specific expression; See S000276; AACA and ACGT motifs was found sufficient to confer a detectable level of endosperm expression; See S000353, S000354; This motif is the recognition site for a basic leucine zipper transcription factor that belongs to the group of maize Opaque-2 (O2)-like proteins; Although all the RISBZ protei…
M164	TGAGTTG	MRNASTA2CRPSBD	chlamydomonas	10330479	mRNA stability determinant found in 5-UTR of psbD mRNA of Chlamydomonas reinhardtii (C.r.); Required for the stable accumulation; Located near position -30 relative to the AUG initiation codon
M165	TGCAAAG	PROLAMINBOXOSGLUB1	rice	10929134	Prolamine box found in the rice (O.s.) GluB-1 gene promoter; Involved in quantitative regulation of the GluB-1 gene; See S000276, S000277, S000278 (for elements in GluB-1); See S000001, S000091, S000265, S000341 (for Prolamin box)
M166	TGCAGG	INTRONLOWER	maize	3808952	3 intron-exon splice junctions; Plant intron lower sequence; Consensus sequence for plant introns
M167	TGGACGG	CMSRE1IBSPOA	sweet potato	15654621	CMSRE-1 (Carbohydrate Metabolite Signal Responsive Element 1) found in the promoter of sweet potato (I.b.) sporamin A gene
M168	TGGGCY	SITEIIATCYTC	arabidopsis rice	16760496 16113211	Site IIa of rice (O.s.) PCNA (proliferating cell nuclear antigen) gene; Found at -197 to -188; Binding site for two nuclear proteins, PCF1 and PCF2 (Kosugi and Ohashi, 1997); Suggested to be involved in meristematic tissue-specific expression; Resemble the conserved motif (T/GGTCCCAT) found in promoter regions of auxin-regulated genes; See S000026 (AUXREPSIAA4)
M169	TGHAAARK	-300ELEMENT	wheat	15467781 2152160	Present upstream of the promoter from the B-hordein gene of barley and the alpha-gliadin, gamma-gliadin, and low molecular weight glutenin genes of wheat; See S000001 -300CORE; See S000002 -300MOTIF
M170	TGTAAAG	-300CORE	maize tobacco barley wheat	9847085 4059057 9807827 15467781 9207153 2102884 2152160	TGTAAAG core motif in -300 elements of alpha-zein genes of maize; -300 element core; prolamin box by Vicente-Carbajosa et al. (Proc Natl Acad Sci USA 94:7685 (1997)); P-box; Binds with P-box binding factor (PBF); Binds with BPBF (Barley PBF); PBF is a DNA-binding protein of the DOF class of transcription factors
M171	TGTATATAT	SORLREP3AT -- SORLREP3	arabidopsis	14681527	one of Sequences Over-Represented in Light-Repressed Promoters (SORLREPs) in Arabidopsis; Computationally identified phyA-repressed motifs; See also S000487, S000489, S000490 (all SORLREPs); and also S000482, S000483, S000484, S000485, S000486 (all SORLIPs)
M172	TGTCA	BIHD1OS	rice	16163610	Binding site of OsBIHD1, a rice BELL homeodomain transcription factor
M173	TGTCACA	TGTCACACMCUCUMISIN	melon	11782472	TGTCACA motif found in the region (from -254 to -215) of cucumisin (a subtilisin-like serine protease) in the fruit of melon (Cucumis melo L.); A novel enhancer element necessary for fruit-specific expression of the cucumisin gene
M174	TGTCTC	ARFAT -- ARF binding site motif -- ARF1 binding site motif	arabidopsis rice soybean	10476078 15328536 16270233 10810148 12036261 15047898 15829602 27242831	ARF (auxin response factor) binding site found in the promoters of primary/early auxin response genes of Arabidopsis thaliana (A.t.); AuxRE; See S000337; Binding site of Arabidopsis ARF1 (Auxin response factor1); Sequence found in NDE element in Soybean (G.m.) SAUR (Small Auxin-Up RNA) 15A gene promoter; See S000359, S000360; Found in D1 or D4 element in Soybean (G.m.) GH3 promoter; This element …
M175	TTAATGG	WUSATAg	rice	12904206	Target sequence of WUS in the intron of AGAMOUS gene in Arabidopsis; See Lohmann et al. Cell 105:793-803 (2003)
M176	TTATCC	SREATMSD	arabidopsis	15908603	sugar-repressive element (SRE) found in 272 of the 1592 down-regulated genes after main stem decapitation in Arabidopsis; See also S000471, S000472
M177	TTATTT	TATABOX5	pea	7630938	TATA box; TATA box found in the 5upstream region of pea (Pisum sativum) glutamine synthetase gene; a functional TATA element by in vivo analysis
M178	TTGAC	WBOXATNPR1 -- W-box promoter motif	arabidopsis	11101835 11449049 10785665 12068113 11910004	W-box found in promoter of Arabidopsis thaliana (A.t.) NPR1 gene; Located between +70 and +79 in tandem; They were recognized specifically by salicylic acid (SA)-induced WRKY DNA binding proteins; See S000142 (SQ=TTGACC); See S000310 (SQ=TTTGACY); A cluster of WRKY binding sites act as negative regulatory elements for the inducible expression of AtWRKY18 (Chena and Chen, 2002); See also S000142
M179	TTGACC	ELRECOREPCRP1	tobacco parsley	8896462 10794538 10785665 10469648 11971132 14976236	ElRE (Elicitor Responsive Element) core of parsley (P.c.) PR1 genes; consensus sequence of elements W1 and W2 of parsley PR1-1 and PR1-2 promoters; Box W1 and W2 are the binding site of WRKY1 and WRKY2, respectively; ERE; WA box; One of the W boxes found in the Parsley (P.c.) WRKY1 gene promoter; Required for elicitor responsiveness; See S000310; WC box WB box (S000310) and WC box constitute a pa…
M180	TTTAAA	TATA-like	arabidopsis	20222994
M181	TTTATATA	TATAPVTRNALEU	maize bean	10849359 11690643	TATA-like motif; A TATA-like sequence found in Phaseolus vulgaris tRNALeu gene promoter; Frequently observed upstream of plant tRNA genes; Found in maize glycolytic glyceraldehyde-3-phospate dehydrogenase 4 (GapC4) gene promoter; Binding site of TATA binding protein (TBP)
M182	TTTGACY	WBBOXPCWRKY1	sweet potato barley parsley wheat arabidopsis wild oat	8896462 7969025 10785665 8972846 8541496	WB box; WRKY proteins bind specifically to the DNA sequence motif (T)(T)TGAC(C/T), which is known as the W box; Found in amylase gene in sweet potato, alpha-Amy2 genes in wheat, barley, and wild oat, PR1 gene in parsley, and a transcription factor gene in Arabidopsis; The motif was initially registered in PLACEdb as TTGACT, and was corrected to TTGACY on 22 June, 2006; Y=C/T
M183	TTTTTTCC	PYRIMIDINEBOXHVEPB1	barley	10476058	Pyrimidine box found in the barley (H.v.) EPB-1 (cysteine proteinase) gene promoter; Located between -120 to -113; Required for GA induction; See S000297, S000259
M184	TTWTWTTWTT	MARTBOX	drosophila	2695485	T-Box; Motif found in SAR (scaffold attachment region; or matrix attachment region, MAR)
M185	VCGCGB	CGCGBOXAT	arabidopsis	12218065	CGCG box recognized by AtSR1-6 (Arabidopsis thaliana signal-responsive genes); Multiple CGCG elements are found in promoters of many genes; Ca++/calmodulin binds to all AtSRs; V=A/C/G; B=G/T/C
M186	WAACCA	MYB1AT	arabidopsis	12509522	MYB recognition site found in the promoters of the dehydration-responsive gene rd22 and many other genes in Arabidopsis; W=A/T
M187	WGATAR	GATA promoter motif	arabidopsis	12139008
M188	WTTTATRTTTW	MARARS	yeast	2695485	ARS element; Motif found in SAR (MAR)
M189	YAACKG	MYB2CONSENSUSAT	arabidopsis	12509522	MYB recognition site found in the promoters of the dehydration-responsive gene rd22 and many other genes in Arabidopsis; Y=C/T; K=G/T; See S000177 (MYB2), S000175 (MYBATRD22)
M190	YACT	CACTFTPPCA1	clustered yellowtops	15100398	Tetranucleotide (CACT) is a key component of Mem1 (mesophyll expression module 1) found in the cis-regulatory element in the distal region of the phosphoenolpyruvate carboxylase (ppcA1) of the C4 dicot F. trinervia; Y=T/C
M191	YTCANTYY	INRNTPSADB	tobacco	12060222	Inr (initiator) elements found in the tobacco psaDb gene promoter without TATA boxes; Light-responsive transcription of psaDb depends on Inr, but not TATA box
M192	YTGTCWC	SEBFCONSSTPR10A	potato	11701886	Binding site of the potato silencing element binding factor (SEBF) gene found in promoter of pathogenesis-related gene (PR-10a); Located between -45 and -39; Similar to the auxin response element; W=A/T
